# Supplementary material for: Oncogenic Mutations and Tumor Microenvironment Alterations of Older Patients With Diffuse Large B-Cell Lymphoma
Source: Front Immunol. 2022 Mar 25;13:842439. doi: 10.3389/fimmu.2022.842439 (PMC8990904; doi:10.3389/fimmu.2022.842439)
Supplement: Supplementary file 12 [file Table_9.xlsx]

## Sheet: Sheet1
Supplementary Table 9. Expression data among patients with RNA sequencing data (n=385)
PID	BTLA	CCL14	CCL18	CCL2	CCL26	CCL3	CCL4	CCL5	CCL8	CD160	CD244	CD274	CD48	CEACAM1	CSF1	CTLA4	CX3CL1	CXCL12	CXCL16	CXCL8	ENTPD1	HAVCR2	IL10	IL1B	IL6	LAG3	LGALS9	PDCD1	PDCD1LG2	PVR	TGFB1	TIGIT	TNFRSF14	VSIR
2	6.37614	2.2934	6.6107	7.46928	-0.931484	5.44786	6.12294	8.50705	3.77146	6.48728	6.33749	5.81382	8.6405	3.16255	5.51475	7.7427	3.86929	7.79371	5.16417	3.27826	6.68804	5.98306	5.26035	5.43097	4.33418	5.66853	6.65129	6.03893	5.21091	3.35428	5.3981	8.52911	7.05239	6.21733
3	5.08444	1.41209	5.16212	4.39847	-3.41268	2.42993	2.60854	5.50388	-0.286678	0.188352	1.38741	3.86035	7.2905	5.68294	4.76855	1.44105	5.25984	5.48161	3.42202	-1.37191	8.05855	4.43782	4.09512	2.08674	3.78376	2.6696	6.55496	3.60527	2.79221	2.47476	6.99452	5.29486	6.71604	5.66189
4	5.1052	6.7748	10.4009	8.48419	8.05179	7.67608	8.02426	9.04672	6.86828	3.78716	4.51699	6.35074	9.06891	2.09261	5.63881	5.52866	4.59802	6.83299	6.89539	1.67913	6.75554	6.28635	6.20484	5.68439	5.64609	7.02065	8.70504	5.2705	6.0154	4.62074	7.14672	6.48929	8.52785	7.68526
13	5.42483	-1.75674	6.94533	6.55792	-4.90063	7.68635	7.29212	7.61373	2.89759	0.892291	3.54507	4.97538	8.5872	3.39905	5.0119	5.33286	4.11229	4.70625	4.40879	2.7569	8.0535	5.62382	3.36548	4.68819	3.81302	6.07026	7.13174	5.35085	4.67379	2.68133	6.28412	5.57103	7.36915	6.08689
14	6.11447	1.4115	7.67369	5.14867	-2.09768	5.05618	4.80052	6.5473	-0.382805	1.45339	2.00267	3.91503	7.6417	4.32542	6.54951	6.86615	4.8473	6.89421	4.81259	0.789034	7.65332	4.79123	6.02718	1.85693	3.61371	4.48264	7.61572	3.87926	3.64498	3.58623	6.51881	5.68294	8.27145	6.24124
17	3.18676	-4.92725	3.87984	4.59998	-1.00416	4.03203	4.8399	6.53697	2.15326	1.86235	1.75618	5.46306	7.39227	0.807949	4.48329	5.68331	2.38921	3.89583	4.15284	5.93327	5.97193	5.46469	3.27897	6.42166	5.34939	4.03203	3.89583	3.73335	4.72662	4.14672	5.70155	6.58867	5.0455	5.0668
19	5.24598	-3.31376	5.21538	4.22727	-3.31376	4.90398	5.30391	7.87658	1.24187	5.66427	5.84266	5.44301	6.99329	2.81692	5.64486	3.11846	3.41917	5.96934	3.94543	-4.57281	7.95216	7.18096	4.26072	2.47237	0.476239	6.06752	6.12007	4.5175	6.72365	3.07619	6.1231	5.9935	6.40194	5.5146
22	5.56459	-4.50568	7.81849	4.17935	-4.92313	4.63542	5.03415	5.4074	3.25798	1.42147	2.0915	5.39275	6.58798	3.25798	4.52317	5.02469	2.06846	4.71861	4.83831	1.27198	7.51633	5.69439	5.42558	2.51767	-2.19741	4.11936	5.57085	5.51256	5.38745	3.2694	5.05129	4.47295	5.68404	3.96891
27	5.08677	0.708647	4.41604	5.43597	-4.9149	3.65099	3.93953	6.00946	2.60676	1.56338	1.98777	3.62822	6.67185	4.23487	4.92291	2.75964	4.71768	6.71155	3.95377	-2.48264	7.10054	3.78965	0.752355	-0.106211	-1.39784	4.74127	8.4225	3.8601	2.65593	2.14877	6.25698	4.49854	7.75456	5.25564
28	5.37739	-0.023339	4.42775	4.50902	-3.04684	4.81222	5.26983	6.57176	0.51916	1.8168	3.27826	3.43342	7.71815	5.72102	4.11915	4.06601	2.51485	3.77953	3.78283	1.01231	5.45027	4.87925	2.97377	2.30617	1.71076	5.07314	7.19396	5.1375	3.35373	2.05907	6.27743	7.61373	7.00862	5.4765
33	5.26513	-4.92313	3.33863	3.43453	-2.99788	5.03153	5.18075	6.79809	1.40607	2.19849	2.81261	6.587	7.95497	3.57919	5.46079	5.89866	1.66644	4.94074	5.17239	0.830816	7.0862	6.28244	3.55501	2.62825	-1.96899	5.47388	6.59826	5.15256	5.77674	3.28717	4.85356	5.56962	6.15182	5.52636
44	6.54385	-2.75509	5.50439	3.62609	-4.9149	7.72033	6.92768	5.7435	0.255083	0.255083	0.571219	5.54203	8.31904	3.96587	5.19104	5.69249	4.85222	6.32553	4.14935	-0.561707	8.49563	4.73484	6.2634	0.607574	-0.694936	4.57796	7.22435	4.87533	3.94341	2.11017	5.90281	4.57796	7.18472	5.40949
50	6.14347	-0.955189	6.77695	4.2538	-3.29058	2.57471	4.17508	5.69116	-2.17551	2.36922	4.18183	4.8803	7.1503	5.08622	5.15004	5.83462	2.42128	7.39723	3.18802	-4.87907	7.34871	5.79008	4.79422	1.93631	0.120722	5.05391	5.36101	5.30846	5.17806	2.51187	5.18515	7.12901	5.79713	5.99446
55	6.66396	-4.92313	2.37257	-0.849072	-4.62412	4.7609	3.91668	5.04263	-2.16482	-0.0369032	0.0675064	4.46042	7.5196	2.54046	3.58201	2.49708	-0.154143	1.80098	2.40175	-1.48096	8.08983	5.19171	6.45669	2.44883	3.29868	2.42841	4.49192	3.57455	4.13953	1.76592	5.13365	4.23458	5.90602	3.93487
58	2.2232	1.30198	7.68635	6.36622	-2.44507	5.23108	5.16874	7.41833	3.78697	1.5902	3.94317	4.76813	7.88868	4.18557	5.74238	5.88454	4.26755	6.77292	5.61404	3.34846	6.44447	5.87136	3.78193	3.27578	4.82472	5.85186	7.4175	5.36597	4.44503	3.56822	6.84408	6.19546	7.1825	6.0974
67	3.09119	-0.328591	2.81026	3.61816	-1.45138	2.84955	2.00566	4.96349	0.0799663	0.665628	-0.108329	5.07777	9.01583	3.33128	3.12111	-0.108329	1.15548	3.04451	2.48098	1.15548	8.54972	3.38644	3.80358	3.35356	5.13937	2.04888	4.64943	-0.108329	3.63075	2.50346	5.92095	5.46359	6.83135	6.09945
78	3.37152	-1.36426	9.17581	4.99687	0.113729	5.60524	4.70784	6.7895	2.11838	0.842951	2.89354	3.93107	7.96868	5.17046	4.4285	3.14233	1.70162	5.09696	6.11291	1.11288	6.71953	5.43463	3.42495	2.34013	-0.437476	6.11291	8.75936	4.94255	4.13383	1.85486	8.03824	5.8663	7.78573	5.92982
86	4.49638	1.49978	8.63743	6.44901	-2.14996	5.9313	5.9776	7.86852	5.31856	3.41884	4.36143	5.02954	6.8497	4.12271	5.65478	5.09495	5.0973	7.06828	5.90426	0.700894	6.98044	6.07596	4.67916	3.79658	4.4262	7.46024	8.395	5.10371	6.02899	3.6926	6.71547	6.1126	7.4567	6.53674
88	2.10001	-2.87589	6.11642	3.96083	-2.87589	6.20602	5.2458	5.54462	3.91145	0.17924	2.35629	4.03481	7.58494	4.20625	4.33522	4.38906	6.57985	3.99876	4.96678	6.31275	8.18243	4.31165	4.52878	5.348	3.44756	5.11872	7.27284	5.22435	3.91706	2.59468	6.72438	5.37173	7.16579	4.3769
89	2.15326	-0.94563	8.32528	4.4285	0.961638	1.61385	2.13873	6.40423	0.565273	-0.329953	0.530881	3.31795	5.53022	6.91143	6.46389	2.71933	7.56597	6.92619	6.55357	1.89072	6.36535	3.50354	-0.182036	0.22182	-0.386625	3.50354	5.65511	3.42998	2.90269	5.21969	5.5959	4.27049	7.07973	6.46144
91	-0.050481	-4.88319	3.71153	4.3074	1.92338	2.79418	3.09472	5.83501	1.1546	-0.050481	-0.050481	3.21778	8.34214	4.77622	3.28082	1.59759	3.21778	1.1546	5.97988	7.47062	5.91231	4.12794	2.06478	7.67369	1.77008	2.69678	8.02024	-4.88319	1.39465	5.82175	6.46144	3.6673	7.00201	5.04045
94	6.61756	-0.75415	4.14277	4.26903	-4.35336	4.69732	5.11872	5.49268	-1.92024	2.31017	3.33824	5.13327	7.70446	3.72216	5.38966	6.39696	2.94963	7.40996	3.74375	1.93234	8.1388	5.92409	2.70243	4.31443	0.890779	3.59922	5.78956	4.77566	4.81329	3.01003	5.17441	7.13788	6.33549	6.50474
96	3.9459	-0.326496	6.64822	5.31645	-1.46978	4.5668	4.93233	7.12282	1.25908	2.68547	3.82167	3.58201	7.73727	3.4654	5.9904	4.59719	6.00337	6.82116	5.32481	2.95076	6.39956	4.99087	3.58201	2.87447	2.23468	5.96214	7.89572	5.64516	3.2198	3.58201	7.11788	5.60094	7.80362	6.40066
97	3.76736	3.68964	8.39053	4.56354	0.58414	4.54221	5.2159	7.77225	-0.41458	1.61916	2.40609	3.50374	8.62299	3.98464	4.90017	3.42722	4.23472	7.16166	5.3885	-0.981351	7.52665	4.83273	2.74637	1.61916	-0.0167376	5.8281	8.24006	5.45671	3.92322	3.03714	7.06512	5.9084	8.10504	6.56009
100	3.4772	-3.29375	7.31228	4.5463	-2.08128	5.16537	5.93368	7.10023	4.22198	2.10061	4.49672	5.34626	7.01712	3.00722	5.02259	4.63617	2.79691	6.22495	4.74222	-1.12959	7.38742	6.74263	4.15372	0.739213	-2.4085	4.81107	4.76591	4.51616	5.24852	2.77964	4.52816	6.75949	5.38966	5.3295
107	4.15835	5.66395	4.45679	6.7292	0.0347384	5.35457	4.60741	7.3739	1.17615	4.2771	4.06083	3.45197	8.19411	4.82574	7.67085	4.84828	5.71153	10.4175	5.20891	-1.61962	6.72365	3.81166	1.15399	2.00003	1.41713	4.00619	7.47468	4.2694	2.43707	3.75911	7.1392	5.58313	8.70819	7.64012
109	0.929973	3.95064	7.58898	6.18727	-1.33842	2.85869	2.81796	5.23887	2.36808	1.17044	0.852575	2.36808	5.57402	5.94985	4.29969	2.55967	3.94317	7.68635	5.28666	2.81796	6.27701	3.2139	1.14562	3.17802	2.84665	2.93417	6.14328	1.95232	1.35018	5.82029	5.12213	3.64598	6.25916	6.76945
110	4.02344	-4.8924	7.43477	3.49533	-4.47686	5.03302	4.8184	6.1631	-0.139939	1.70837	2.11679	5.11151	7.55349	1.06935	4.3198	3.77813	1.65192	3.98073	5.4122	10.0562	8.19678	5.62326	4.22096	7.97242	4.4406	4.28887	4.14513	5.10865	4.58842	4.03593	5.82823	4.80475	5.13365	5.31242
111	4.35271	-0.185325	5.96291	5.71959	-0.762316	6.03304	6.11964	7.46111	0.950537	1.58054	3.04572	5.24397	7.61519	2.27913	6.64866	7.38312	5.43032	7.30815	6.5985	1.94464	7.05673	6.81323	3.26888	1.25333	1.25333	7.16132	8.23723	5.30592	4.69977	3.6012	7.325	8.16299	8.19323	7.03599
114	4.39339	-1.70379	4.47332	2.59325	-1.70379	4.15699	4.72735	7.20973	0.817512	0.817512	1.68447	3.66311	7.75645	4.67975	4.77162	4.82738	4.47332	3.41181	6.63107	4.70322	7.07782	5.39112	1.91481	4.49962	-0.759416	5.62067	8.65922	6.79083	2.74117	5.15986	6.55719	6.27411	7.71581	5.90899
115	3.40313	-1.68706	1.72502	5.58454	-3.2788	5.78975	6.24185	7.8314	3.75459	1.67728	2.12077	4.54495	7.68912	2.22337	5.32467	5.86168	4.555	4.16245	4.52521	2.09733	7.49523	5.71629	2.92693	4.29134	2.61446	8.2793	8.06329	5.77267	3.39539	3.43936	7.20631	5.21745	7.90813	5.63637
117	5.35954	0.0207748	4.99969	4.8389	-2.90392	3.88941	3.59022	5.25906	0.938623	1.27919	1.64901	3.07241	7.51404	4.55459	4.72043	3.76234	3.92614	4.69525	3.99133	2.48449	7.80617	5.08924	5.81594	2.46592	3.0252	4.72817	7.2994	5.56257	2.84746	3.00256	6.38425	6.53651	6.94444	5.68905
118	3.02552	1.85486	7.49701	5.80852	-1.4433	4.03425	4.35156	7.19022	0.704671	1.62843	1.7806	2.08327	8.60644	5.69965	5.26427	2.76219	4.6788	5.99371	4.02402	-1.22083	6.2612	4.91064	0.838798	-0.436335	-1.02705	5.0636	6.06712	3.55657	3.16987	3.07416	6.55525	4.60741	7.15262	5.04897
124	4.02597	-0.864428	0.852575	4.81086	-2.95351	5.94303	3.86741	6.43312	-0.740437	3.1286	3.78356	1.70651	7.67191	6.92229	4.83958	4.27169	3.77483	5.3798	3.22381	-0.618948	7.64381	4.04773	1.22449	0.429699	-0.382037	5.17335	8.31109	5.34501	1.49917	1.86927	5.32279	5.82029	7.84104	4.46202
128	1.61587	2.63492	7.48305	7.46746	-2.92335	7.68299	6.65129	8.99479	6.7972	3.13357	5.16417	6.06137	7.26184	3.21331	6.121	5.98151	7.86566	6.31595	6.03412	4.0503	6.26772	6.49833	5.85781	6.43071	5.55744	6.48031	8.66352	6.93167	5.11813	5.72611	7.88463	3.84364	8.8474	7.67298
129	4.86252	1.85135	4.96934	4.43309	-3.20316	3.65546	3.50429	5.24135	2.09176	1.85135	0.671732	2.62985	3.40222	1.10382	4.0643	2.29597	3.43397	5.15399	4.06925	0.856091	6.88907	3.2614	0.747212	0.382393	1.47414	3.92591	6.44331	5.86795	1.1508	2.8003	6.37809	5.93055	5.74973	4.12375
132	4.18577	3.73128	6.19697	7.59202	-1.77379	5.53495	6.55046	9.0422	3.31819	2.15018	4.1141	4.26903	8.30505	4.78836	7.22773	6.28964	6.18809	9.1812	4.94729	3.64954	6.51561	5.16874	3.3604	5.18637	5.03043	6.51743	7.5211	5.25549	3.54775	3.34683	6.84408	7.28616	7.79934	7.40696
134	4.57114	4.45381	5.39974	7.38312	-0.627974	4.51568	4.07715	7.31733	2.54553	2.24717	4.43924	3.75534	8.55223	3.1389	6.32384	7.02566	5.00411	8.47586	4.8347	2.98407	6.48681	4.78146	1.05714	3.88105	3.91124	5.02164	6.657	4.47686	1.92182	4.09846	7.20414	6.44352	8.2278	7.49523
135	3.12193	-0.851936	10.1826	7.04144	-0.401501	5.27376	5.80208	8.25347	3.56798	0.0386575	3.47555	8.395	7.42343	3.33453	6.27862	3.74415	5.63797	5.46947	7.15757	1.81546	7.98973	6.85544	4.56785	4.11682	3.31847	5.05936	7.52064	3.23857	7.86446	4.64711	6.17586	5.20601	7.25006	6.32362
137	6.35516	4.62147	4.74762	6.04239	-0.864625	4.92909	4.88657	7.68635	2.03018	2.48202	3.57578	4.76855	8.97627	3.70158	6.41931	5.93718	4.70373	8.8329	4.95253	4.38286	7.29094	5.58425	2.27719	5.33624	2.75778	3.4402	7.58751	4.92909	4.43715	3.0978	6.75159	6.96367	7.35351	7.48351
138	4.08067	3.52397	6.01174	5.71804	-0.599756	6.29465	5.8663	7.0686	0.267615	0.700894	2.74637	2.5253	7.48397	3.01349	6.32841	5.80852	4.20507	7.38271	5.0831	4.99931	8.30505	5.2385	2.18309	4.7122	5.98456	5.86129	6.69108	6.06499	2.30471	4.33171	7.43791	6.89838	7.09856	6.73185
143	4.8929	0.815562	5.62308	3.54237	-3.33389	5.17806	5.25963	6.71901	-0.887282	2.12296	2.45771	4.04624	7.40148	6.05558	4.79579	5.88605	3.61795	6.05443	5.05299	2.30238	7.14967	5.63396	0.917058	1.09845	1.46625	5.5139	6.80746	5.23201	3.65099	2.66206	6.34181	6.83592	6.99362	5.97502
144	5.89266	2.00032	7.23245	5.57385	-3.91745	5.42808	5.80914	7.47151	1.14889	2.59708	4.09122	4.73252	7.6788	2.83998	6.11685	5.6303	3.79276	7.73312	4.6724	1.05322	7.49183	5.69003	3.28179	3.33128	1.58905	6.2405	7.61676	5.29606	4.28379	3.01966	6.6818	7.85683	7.03012	6.58913
145	5.68778	1.79237	7.81849	6.31955	-1.60593	6.83365	6.78765	7.57671	3.31847	1.4115	4.47985	6.49811	7.55806	4.09143	6.44968	6.91952	5.07984	7.06282	7.16757	2.94896	8.4871	6.4678	5.35608	5.88454	4.30834	7.44597	7.94343	6.09097	4.79036	4.35874	6.98531	6.92619	7.61016	7.3169
159	3.9694	1.82503	3.67311	5.91392	-1.89812	5.17441	5.50877	7.16407	2.39102	1.5091	2.78281	5.42793	7.42132	4.54098	6.39736	5.9729	3.75775	7.80362	4.84349	0.168388	7.25979	5.60506	3.96587	4.5691	1.0284	5.60301	8.2905	5.67018	4.43173	3.43936	6.51337	5.91836	7.03913	6.82009
160	0.5086	5.91775	8.58151	7.1461	0.627857	6.03529	5.57385	6.09945	5.68957	1.18364	1.98937	2.78791	5.37479	2.1046	6.36318	2.44902	5.18154	8.74614	5.97226	4.74184	7.75042	5.66909	3.86664	3.69213	5.19882	2.146	6.74212	1.53318	4.09573	4.22654	6.12365	2.69965	6.72869	7.12801
161	4.45403	-1.0144	6.55046	5.00648	-4.9149	4.53686	4.37622	5.70342	4.31105	1.64063	3.08233	5.85487	6.75554	5.54799	4.39231	1.98717	4.75835	4.29619	4.02035	0.390491	8.33363	5.00963	6.7334	2.93824	3.5003	5.05248	6.11886	4.43615	4.2652	2.57956	6.76194	3.23448	6.85456	5.45045
162	1.60235	2.54268	3.61773	4.00514	-1.00157	1.12466	1.1824	3.24874	1.63737	0.486026	-0.147638	0.536564	6.84246	2.44471	4.73994	0.536564	3.60656	7.63699	3.23994	0.779416	6.26076	2.63586	-0.689029	-0.882899	1.26488	-0.689029	5.62067	-0.147638	0.739489	4.39479	4.94936	0.696303	4.80017	4.68459
163	2.67136	-0.204911	6.8455	3.45126	-0.114684	4.53313	3.7217	4.63451	-1.04345	1.41179	1.35507	4.58437	7.46599	2.79022	4.62989	2.90461	3.5056	5.49956	4.542	0.0487785	6.70557	4.81205	2.13581	0.510504	-1.44585	3.33824	5.70342	4.00705	4.25127	2.67136	6.23048	7.39183	6.04986	5.25963
164	4.5539	-0.854227	8.57604	6.75925	-2.39788	6.42703	6.21287	8.56034	5.26266	2.53952	5.08608	6.62499	7.7486	3.14695	6.22175	6.50433	4.64675	6.54881	6.44968	3.0388	7.16439	6.96155	5.01009	4.5539	1.81791	6.98497	7.90813	5.5682	5.14479	4.62561	6.95799	7.95928	7.65475	6.29593
165	6.85569	0.268633	9.33906	1.30128	1.41347	5.30652	5.25549	6.53558	-2.09144	1.44497	1.99309	4.78398	7.00388	3.70608	5.71926	6.36622	3.0813	6.73901	4.59844	3.34187	8.36896	5.71612	2.33823	3.89172	1.66683	4.24136	5.75417	4.76979	4.22968	2.68207	6.95609	6.42009	6.99931	7.09296
166	5.80811	1.34344	7.07555	4.62949	-2.80987	4.59021	4.58415	6.30523	1.0231	1.81931	3.46813	4.62093	8.25631	4.17129	5.23125	5.8599	3.80938	6.84033	4.38484	2.3132	7.90134	5.7818	3.96261	3.27249	2.23738	4.4142	7.20031	5.11205	3.42053	3.19381	6.40792	6.18845	7.24183	6.28964
167	4.3825	-1.12154	6.36339	4.57245	-4.9149	4.16245	5.12504	7.162	1.58074	0.413704	2.31474	4.92404	6.91766	1.07935	5.48864	4.07355	3.02159	6.20371	5.01279	0.497177	7.67138	5.8442	3.10076	2.23047	1.61121	5.31954	6.73879	4.63853	4.43538	3.07448	6.98823	5.22164	7.06797	5.89211
168	-0.384213	4.8184	6.87702	4.60783	0.161448	2.32448	1.62266	4.01137	2.40297	0.227015	0.277232	3.03329	5.03466	2.66257	7.61327	2.22206	3.78014	8.4225	6.17823	-1.12435	6.21861	6.39296	2.58401	0.712951	0.227015	1.21921	6.94565	1.21921	3.50952	4.45792	6.21008	2.01496	6.78129	7.30856
169	4.07542	2.4888	9.20209	8.72393	0.242577	7.23171	7.51312	7.60857	7.46789	0.845785	3.11152	6.09775	8.02705	3.76684	5.56804	3.93487	4.86147	7.06063	6.15617	6.91143	7.50356	5.90486	5.46576	6.86582	4.72324	5.72069	7.55997	5.85327	5.05842	4.10747	6.69925	5.6335	6.61985	6.587
170	5.16835	0.446751	6.53198	8.63166	1.13328	4.57412	4.78411	6.16976	3.36182	0.528922	1.75911	7.26292	7.66861	1.82543	5.83387	2.8232	2.39678	6.86468	4.81031	3.5553	5.10814	5.52368	1.88987	3.03572	5.54404	5.51908	7.4061	5.56298	7.13823	4.25004	7.42787	4.03425	6.70072	6.10237
172	2.65171	2.7723	8.10419	5.02347	-1.56689	3.8065	4.15875	6.74006	3.25866	1.34344	2.5496	6.5217	8.26402	3.67311	5.30614	3.17802	2.70576	7.95497	4.60575	-0.629306	8.33257	5.74115	6.51475	1.65685	1.73177	3.77058	6.27187	2.76321	4.31764	2.89656	5.80372	4.9978	6.55496	5.59889
173	5.92625	1.9977	6.95377	5.00212	1.08026	5.36722	5.85149	6.54775	-0.359652	1.31494	3.19221	5.91759	8.21502	3.36726	6.94118	6.58297	5.80512	7.33069	5.66533	2.51078	8.51672	6.17772	3.50512	3.68352	2.30205	5.90316	7.40696	7.09084	5.25277	3.18024	6.72235	7.70793	7.26362	6.95218
175	4.5691	0.411074	8.17523	5.98712	-3.91333	5.53278	5.74487	8.04866	3.39665	0.937951	4.20898	4.85086	8.0845	3.36797	5.90922	6.30717	4.03726	6.37848	5.72957	3.44995	7.98161	6.3137	3.74395	2.77294	3.27544	6.27822	7.39854	4.68228	4.76874	3.14203	6.6768	6.62159	6.64608	6.13625
177	5.87746	1.13583	7.14573	4.09641	-1.67122	4.02363	4.55973	6.73234	-0.498211	1.05775	2.89903	3.91048	8.06819	3.99183	5.19048	6.31864	3.35505	6.49213	4.43656	-2.46816	7.5285	5.45178	2.36009	0.533635	-2.00946	5.13916	7.72278	4.9535	3.92614	2.31791	6.25797	6.73234	6.3952	5.64501
178	3.98807	0.596363	9.0881	6.95377	0.365646	6.29593	6.03451	8.22598	5.45522	2.10304	4.27271	7.06797	8.0179	3.19712	7.20631	6.42251	6.5011	7.33321	6.97403	6.26322	7.4961	6.94008	5.56926	4.72181	3.97677	6.9701	7.62913	5.64688	5.82327	4.58459	7.18061	7.00052	7.59404	6.89281
180	5.60922	4.91888	6.02754	7.88799	-0.767043	6.61141	6.51382	8.55496	3.96449	4.75441	4.98668	4.19882	8.73169	4.14299	6.85544	6.23546	5.0499	9.49101	5.61716	3.30564	6.98968	5.27689	3.52343	3.93079	3.08061	4.47295	7.56449	3.99903	4.16227	3.35679	7.25789	6.48406	7.50356	7.8518
182	6.26431	4.97892	6.60601	5.27393	-1.9211	4.58018	4.31876	7.63366	2.36559	3.00152	2.8232	4.76467	8.73331	3.9378	6.62351	5.30652	5.54288	9.42254	4.64244	-1.13589	7.16057	4.77422	1.32924	3.14157	1.01882	4.64617	7.85803	4.45507	4.43964	2.92095	6.55845	7.16057	7.01777	7.33901
184	3.8022	2.47377	8.3884	6.37423	-1.43172	6.67257	5.10905	7.07165	2.24528	1.57528	2.02011	3.53127	8.1664	3.76787	6.12698	3.86222	3.16015	7.8314	7.59354	5.38335	7.19467	7.57973	4.5165	4.41445	2.7223	4.25307	8.43632	4.45775	3.39628	3.96261	6.67257	4.94195	7.31776	6.3323
186	3.99133	-2.91754	5.87136	3.8838	-4.9149	5.53448	4.95365	7.47665	1.54211	-0.180253	1.34969	7.22199	7.33722	3.96826	5.56637	2.60715	4.26892	3.24833	5.43612	3.83215	7.14536	5.71466	2.77762	3.55725	0.684074	4.44763	6.5217	2.58015	6.18362	3.97434	6.98823	4.065	7.03309	5.3865
187	3.38615	0.55881	2.62351	2.89829	-3.63158	2.97224	3.83761	6.30095	-1.61758	0.731671	2.252	5.07721	7.42343	4.12108	5.10728	2.52977	1.47215	3.4131	4.29939	-4.9149	9.0881	5.21481	6.81704	1.73177	6.23986	4.19923	6.05739	5.3903	4.90944	3.14203	6.15987	3.98302	6.87366	5.479
188	4.29939	-2.3489	7.3356	5.00411	-0.954588	6.43847	6.24388	8.23539	2.52616	1.70263	3.74111	5.39385	8.4871	5.52493	6.17391	4.43578	4.0436	6.37721	6.82621	3.18084	7.82859	6.15549	3.23807	3.03181	1.00109	5.69799	7.51633	5.92445	4.91612	2.9937	7.22696	6.81643	7.20705	6.02005
192	5.92272	0.712323	4.78128	3.79938	-2.70284	2.36808	3.40508	5.05739	-1.29622	2.19034	0.829589	3.88357	7.0388	6.18037	3.98551	1.39067	2.55279	5.03082	3.29168	-4.9149	6.87276	4.11296	4.29816	0.432511	-1.08956	2.78653	5.12342	2.7284	3.70563	1.94888	5.92196	6.07101	5.09477	5.15831
194	5.57402	0.105003	4.5618	5.10257	-1.60186	3.45929	4.03163	6.78496	0.960125	1.02755	1.69639	5.40159	7.41791	2.67616	4.78398	3.00755	3.88989	5.24158	5.03322	0.92573	7.42004	5.28087	6.48659	3.47837	1.73466	3.38487	6.70153	3.43668	4.89708	3.61893	6.57078	4.51988	6.40769	6.02523
196	1.92608	-0.200123	9.99698	7.50447	-0.869908	7.50589	6.50228	7.63419	5.26791	1.04136	3.40343	7.00201	7.24515	2.66819	7.71404	6.25198	6.16163	6.81566	8.05102	10.0562	8.29551	6.88337	4.19272	8.4748	8.2852	7.59824	7.63961	4.73222	5.01085	6.12345	7.14461	4.13085	8.55223	7.50925
197	-2.19741	2.5253	-4.9149	-0.255135	-3.93363	-3.17164	-1.48255	2.09011	-1.36321	0.859279	0.755579	2.82472	0.614356	2.33041	2.38207	-2.43043	4.42736	4.52578	3.05288	-1.64541	6.53467	-0.310599	-4.9149	-3.93363	-4.9149	-1.24384	2.35915	-1.99459	-0.703616	5.01692	2.47476	-1.36321	4.32703	4.06328
198	5.95931	-0.0298481	6.79159	5.63081	-2.15034	4.81259	5.64688	7.4525	3.49998	0.896812	3.10217	5.68058	6.04221	5.57085	5.47583	3.4427	3.5641	5.61385	5.13792	-1.7761	7.70901	5.86378	5.16904	1.81847	3.3373	6.00685	6.47066	4.3104	4.47824	3.2527	6.39935	5.21921	6.55677	5.63797
199	0.835941	3.90922	6.62908	6.31677	-1.11923	2.28038	3.26751	6.5574	2.61566	0.448774	2.05186	1.80293	5.88493	2.49022	6.44198	1.51519	2.4778	10.2369	6.39833	2.13184	7.42693	6.06862	2.0073	2.67519	3.98258	2.19771	6.54503	2.2925	2.44446	5.19126	6.65841	3.63075	6.17199	6.53558
201	4.1783	0.621367	4.29304	3.60554	-0.847947	3.43635	4.58494	6.82304	-0.0962872	1.27574	2.61619	3.94724	7.39646	2.38575	5.36471	2.49058	3.6012	5.89089	5.01657	-4.9149	6.56169	5.56674	2.04512	-0.0962872	-2.59836	4.40911	7.37515	5.48161	3.86869	2.42546	6.72997	4.9763	6.7118	6.05521
203	3.90227	2.67482	5.976	5.06393	-1.8793	3.13839	3.51376	5.74956	2.12777	1.41279	2.7028	8.22412	6.68982	4.41828	4.59057	4.1399	2.79976	5.55547	4.21177	-1.61122	8.35747	5.1829	6.80798	3.74543	5.59965	4.25307	6.42646	3.93035	4.62007	3.49763	5.86331	5.9678	6.57201	6.44331
204	2.04345	1.4679	7.01896	5.06837	-4.9149	6.82998	5.39364	8.02705	1.50877	2.04345	1.4679	4.51881	6.64529	5.74516	6.29465	4.70085	4.84328	5.77106	5.14328	5.33241	7.69416	5.94184	1.38334	4.91427	3.22905	5.7561	7.5285	4.30265	4.34736	4.08635	6.657	4.53125	7.84232	6.40088
205	4.15183	1.11163	6.0154	4.59961	-4.11267	5.08026	6.34473	7.62096	1.49948	0.549009	3.09181	5.66049	7.44135	3.90829	5.45571	4.98648	4.2538	5.46418	5.41439	-2.20901	7.23841	6.6818	4.00382	2.39793	-1.75776	6.49682	8.17893	5.49824	5.13989	3.36834	6.40512	5.87661	6.53839	5.5883
207	5.02751	3.08503	10.3247	5.78131	-1.65783	4.63934	5.25875	7.4388	3.22086	1.22778	3.68557	4.92291	7.51684	5.48143	6.11664	3.55027	4.02182	8.13355	5.99098	-1.43204	7.35522	6.08905	4.2158	4.24185	-0.0952529	5.66411	7.18649	6.16451	4.47869	3.90991	6.57272	6.01406	7.32206	6.79766
208	4.69651	0.334192	4.76956	4.16596	-1.37259	3.77006	4.40865	6.8776	0.439689	0.697222	2.04251	4.9626	7.94769	5.73501	4.88825	2.48703	3.85765	5.17119	4.08913	-2.64399	7.7876	5.05051	4.64834	2.43195	0.169751	4.83661	7.00419	6.40278	4.44448	2.92195	6.8807	4.92675	6.52127	5.66411
209	3.66985	0.0391344	8.75936	7.00896	-4.43981	5.52399	6.32384	8.17006	3.622	1.36784	3.84572	9.01163	7.52338	3.05891	7.12801	5.72282	4.04641	9.15573	6.99751	6.29796	7.84508	6.48953	3.50682	7.26222	5.21768	6.44991	7.23841	4.24445	5.52968	4.86865	7.0814	6.24487	7.55759	7.59612
210	4.71039	1.23112	9.79293	5.72886	-2.48264	5.97193	6.8455	7.52763	4.11059	1.81376	3.6035	6.90264	7.64064	3.47652	6.27743	5.40544	4.99258	7.28279	6.38804	1.65958	7.8727	6.74777	5.76246	4.94428	3.53658	6.89421	7.73433	5.64765	5.2952	3.91642	6.7748	6.69215	7.06797	7.00705
211	5.49233	-1.27402	7.19288	4.90634	-0.201324	4.62741	4.17573	6.32214	4.21257	1.65998	2.34376	4.54712	7.46192	4.02901	4.25593	5.5619	1.50832	4.71933	4.45444	0.113382	7.06482	4.99687	1.67528	1.03012	1.8338	6.12924	7.98891	6.05778	3.72976	2.68373	5.54271	7.51778	6.22698	4.60489
212	4.37842	-0.891412	5.26653	5.30226	-2.06198	4.56354	3.92126	6.26732	2.74959	1.76203	1.84482	5.09397	8.00891	5.1269	4.72914	1.97374	4.32628	4.70199	4.94796	2.70995	8.06329	4.81901	3.35794	1.51262	0.682528	3.56639	5.91759	5.16588	3.96965	3.01003	5.79211	5.52383	6.27598	4.68211
215	5.34412	0.549009	3.6366	4.77603	-4.2916	5.18819	6.11291	8.4319	1.01762	2.13801	3.68964	5.48825	7.20936	1.74203	6.47574	6.24145	5.50877	7.17127	4.91312	2.29957	6.42188	6.22773	2.38863	3.08261	3.56742	7.4061	7.61234	6.14546	3.80358	3.51962	7.0554	7.14866	7.41222	6.5298
216	0.57546	-0.285504	3.8542	5.14777	-1.44604	3.16403	2.49873	6.45247	0.57546	0.745752	1.70837	3.44967	7.51216	7.34574	5.27084	1.27147	3.79658	5.34778	3.7878	1.214	5.65788	4.53829	-0.0430398	2.75084	1.56931	0.530464	6.16224	-0.586054	2.856	3.65397	6.53903	1.61263	5.2055	6.0743
217	4.782	1.14238	6.24545	5.32737	-2.10931	4.84055	5.02786	7.13271	1.20854	0.975542	2.552	2.87447	7.96791	3.40973	5.32448	3.91503	3.50228	5.67522	3.89329	0.688325	7.65053	4.85422	2.40088	1.06299	2.11701	5.28738	8.48419	5.56637	1.68429	2.0671	6.84856	5.37993	7.38615	5.132
218	1.86137	-0.357672	4.84657	4.5165	-2.01792	6.1231	5.65461	8.11459	0.0589097	1.24558	2.62985	4.90724	6.95277	0.415879	6.88132	6.86411	3.04541	6.80502	4.87167	2.59795	7.31931	5.87277	3.29668	2.86647	3.05442	5.98074	7.17428	5.23091	4.45019	4.43192	6.95581	5.13249	7.39609	5.99278
219	5.7127	0.408008	9.09748	5.57266	-4.9149	5.31343	5.73244	7.83705	4.30891	2.3299	4.47432	5.3825	7.93487	4.07694	5.83103	4.57935	4.59961	7.09149	5.1766	1.41961	8.02263	6.02024	5.38996	3.80581	-0.16447	5.80946	7.30728	5.9518	4.16198	3.2332	6.24287	6.56169	7.00516	5.76624
220	3.27486	0.877862	9.58892	5.85745	-3.1294	5.93662	6.37593	8.51188	3.70281	1.35297	3.41452	5.5735	6.79605	3.38935	6.81351	5.64854	5.13529	6.98795	6.39036	3.92252	7.66005	6.29045	5.16554	4.30986	2.34741	6.06216	7.65475	5.35232	5.00809	4.30265	7.12122	6.14585	7.42512	6.34855
222	5.99675	0.135282	7.95791	4.73484	-1.11923	6.70769	4.63115	6.47279	2.72414	1.74164	1.57601	4.11487	7.19772	5.68194	5.10587	3.05608	2.52497	6.07445	5.0024	4.56354	6.03912	4.61102	1.35557	3.97384	1.61916	3.58791	5.33725	4.97241	4.03997	3.10891	5.91577	4.1671	6.75826	4.56161
223	5.81665	-1.35593	7.13644	3.77213	-4.9149	2.36979	2.43517	3.64532	0.00395792	0.600004	1.01395	3.44325	6.59387	5.2077	4.65297	3.00559	4.21043	5.16622	5.11987	2.81759	8.06492	3.55345	4.66562	4.16786	-1.93068	3.13089	6.16586	2.06045	2.09447	4.26182	5.94387	1.82129	6.30867	5.40013
224	6.17133	4.939	6.65081	6.57516	-1.32474	4.59961	4.59549	6.14144	2.86726	3.35258	4.01501	4.97997	8.3501	4.26483	7.05481	6.44155	5.59853	9.93208	5.12998	4.61675	7.32243	4.74297	1.83024	5.6094	3.55081	2.93417	6.81618	2.96714	4.48243	4.26483	6.66044	6.16269	6.99552	7.36955
226	6.14622	2.10304	6.51405	5.51442	1.11782	4.59099	4.67916	6.84246	2.63768	1.14836	3.38886	3.26625	7.55059	4.50776	5.91213	6.10157	2.82153	7.68299	5.47284	4.08745	6.80824	5.3956	2.66064	2.49333	3.36013	3.95323	6.73784	6.04377	3.7726	3.4582	6.61095	6.30333	6.91471	6.15142
227	5.78647	3.15964	5.46705	5.9278	0.185649	5.6964	5.94664	8.51426	2.55721	2.76564	4.39231	4.37163	8.03903	2.44312	6.85621	7.084	4.71636	8.90678	5.1252	2.97198	7.46371	5.59298	2.69527	2.84665	1.45873	4.43964	7.12692	6.0137	4.14202	3.5056	6.82275	7.61983	7.67085	6.88733
228	5.59985	4.63501	8.35645	6.01875	-0.984947	5.44857	4.91855	5.66124	3.90227	0.628552	2.10974	3.75835	7.79868	5.94664	5.36085	6.53003	5.00498	7.50589	4.38093	3.31586	8.60362	5.4667	3.96826	3.34594	3.98398	3.93745	6.29005	1.70525	5.55676	2.94525	6.77557	5.00212	6.03823	5.84872
229	5.20967	0.680233	8.5872	4.61481	-2.67516	4.39658	4.97346	6.72768	2.10026	2.59618	4.12887	8.75276	6.95667	3.94413	5.41189	6.6377	3.61398	5.58439	4.70834	1.60399	7.83705	5.71856	5.17984	4.03481	3.46671	6.51952	6.64705	6.56984	6.043	3.69793	5.92393	6.26973	6.36075	5.95298
230	2.46139	-0.338348	6.3706	3.9828	-1.50601	6.26431	5.15986	5.91155	1.86759	0.140769	1.94431	4.61297	7.95497	1.26386	5.48569	2.32448	3.84442	3.74157	5.28298	10.3841	6.48817	3.68405	4.28488	8.90281	5.79555	1.32781	4.3035	1.22816	3.82189	4.81107	6.15262	2.46139	6.19584	5.78661
231	0.0509252	4.01663	6.90992	6.51382	-0.705789	4.6381	3.0031	4.78635	3.09755	2.14029	0.319471	2.58168	4.28632	2.78653	6.41667	0.118649	4.97556	8.21055	4.05269	3.10843	6.35558	3.32003	0.228544	1.20414	6.32362	1.91912	6.17177	1.95985	1.41753	6.27904	5.84736	2.52497	5.69299	5.79788
232	5.4799	2.70454	5.14523	4.79847	-4.14972	5.34483	6.40468	8.32733	1.43377	2.35971	4.5456	3.89666	8.31695	3.52343	5.57739	7.5339	3.40508	7.77291	4.57096	3.15466	7.87857	6.27598	2.70454	4.19689	1.85596	6.30906	6.96824	5.9939	3.42173	3.12722	6.49856	7.90204	7.60515	6.59124
234	4.77897	-0.470702	5.17064	5.80067	2.4888	5.77674	5.45008	6.44289	0.813034	1.42054	1.82634	4.92131	7.28025	3.0973	6.84629	6.84492	4.96741	6.78312	4.9857	4.25004	5.97502	5.74305	2.96595	3.3988	2.46956	3.55003	6.63153	5.30576	4.64817	3.57047	6.50881	6.11725	6.69311	6.71828
236	4.87343	0.304856	6.02086	7.90547	-0.49246	7.13543	5.69949	8.44927	4.80769	3.36378	3.69904	3.24249	7.88254	4.63602	5.76784	4.38647	4.33072	7.5196	6.4769	5.95355	7.11788	7.00111	0.52198	3.82913	5.0742	5.7422	7.17428	4.55881	4.97066	2.33015	5.36101	6.44901	7.44094	5.76162
238	3.13357	2.44831	2.77294	2.82472	-3.28263	3.82992	3.94096	5.4603	-0.0159023	0.728396	0.833451	4.89395	6.04004	4.16568	5.30355	3.77146	5.38385	6.97624	3.53963	2.20823	6.93937	3.04222	0.226019	0.952803	1.07673	2.99345	5.89975	3.18733	2.79743	4.47373	5.76937	5.08361	5.57178	5.47918
240	5.05968	3.57597	6.35302	6.43753	-2.50125	5.98909	6.34894	8.15434	5.22215	1.42728	3.37794	4.70661	7.99501	3.29752	5.91115	4.79263	5.11462	8.5845	5.92095	-0.197672	7.37316	6.86411	3.58816	3.1646	3.14575	6.14901	7.0347	4.81407	5.16664	3.13912	6.68935	6.48544	7.39058	6.74326
241	2.1069	1.73949	3.91338	6.09168	-0.380538	1.73949	5.02751	8.43526	1.27243	-0.380538	2.40609	2.1069	7.27211	4.16169	5.1555	1.73949	5.27182	7.25269	6.51158	1.73949	7.42831	5.82011	-0.380538	3.32236	-0.380538	4.36758	8.21502	2.92463	4.16169	4.88046	7.07882	4.26992	7.30856	7.30856
242	4.82799	1.13583	7.38229	4.3035	-1.43119	4.63115	5.3486	6.55118	3.34341	1.08804	3.22482	4.13555	7.36915	3.10161	4.33852	4.3035	5.17676	5.44005	4.27271	-1.43119	7.58167	5.73244	3.52918	0.829589	-1.77874	5.60409	6.39332	7.26222	3.91969	2.94931	7.19697	7.05481	6.07865	4.68883
243	3.15785	0.658464	6.97315	7.1123	-3.48125	7.03342	7.02755	8.14714	6.75372	0.939728	4.6796	7.36402	7.31536	3.35466	6.35388	6.15967	5.43479	6.46801	7.02566	3.46197	8.3605	7.18649	3.473	4.25307	3.34846	7.29556	7.4893	4.65529	5.9487	4.33522	7.22657	6.86154	7.06512	6.77431
244	1.87636	-0.118663	9.40282	5.30131	-2.70031	4.68571	4.7638	5.87333	3.04349	0.911755	2.79429	4.07944	7.97242	4.08635	4.64224	2.47712	4.11663	5.34466	5.07621	6.78469	7.97847	4.91278	3.70586	5.37699	3.53099	4.17086	5.39777	5.07363	3.68047	3.2614	6.31168	4.1346	6.29507	5.01484
245	-1.18602	4.48767	3.99395	5.35665	-1.10664	1.91004	2.23617	5.16874	2.06264	0.794261	0.868078	2.06264	3.06549	1.7442	5.80512	-0.365478	4.2594	8.93733	4.87199	0.589224	7.779	3.45274	-0.0424941	0.17501	1.34969	1.25809	5.13872	0.282622	2.00755	4.98522	5.11872	1.14134	6.42423	6.63915
246	5.12636	-0.0517158	3.82064	4.82818	2.1373	3.0162	3.81468	5.19376	-0.976203	1.09737	1.4762	3.87763	7.49523	3.97864	6.0677	6.90965	2.9471	6.60977	4.02464	-0.150412	6.10493	5.27808	1.98004	2.42511	0.480262	4.26755	6.92768	6.4859	3.85914	2.60715	5.94358	7.22881	6.73022	6.23928
247	3.40472	0.0414756	5.84174	5.80994	-0.427787	5.81527	6.21158	8.24308	4.41387	1.96756	4.1141	8.59288	6.85967	4.5452	5.01675	5.31196	4.0383	6.09775	5.38335	0.80814	7.3169	5.8712	4.31356	2.01772	-1.13232	7.03783	6.15929	6.55189	4.09741	2.90461	6.44136	6.29931	6.76194	5.50694
248	4.5342	0.682944	7.94202	5.78162	-4.9149	5.83254	6.46912	8.11459	3.30191	0.641248	4.27592	5.71084	7.48036	3.82261	6.05539	4.49414	5.19376	6.06924	5.32965	2.02048	8.0957	7.31373	6.06449	4.43173	3.30938	6.63512	7.87127	4.23067	4.95626	3.40856	6.55677	5.7925	6.89603	6.1703
249	5.97575	2.00806	6.77669	5.04184	-1.22233	5.49328	5.62766	8.25064	0.556162	1.61556	3.81492	4.26914	8.29736	4.4118	6.29339	6.67185	3.72112	7.72278	4.36855	0.362274	7.34461	5.50938	3.58765	2.41341	1.92958	5.98519	6.76867	5.91542	3.67706	2.97112	6.83327	7.46024	7.54864	7.02786
252	4.18511	-0.440167	7.45484	4.63522	-0.270049	4.41699	4.24616	5.83742	1.20414	0.803477	0.990714	4.76721	7.42693	2.11479	5.20033	5.19692	1.95462	3.59576	5.2722	5.62238	7.33277	5.23142	3.0019	5.02328	2.07952	4.25228	6.48883	4.74166	4.00547	3.42333	5.68247	4.58519	7.09738	4.91558
253	5.61179	0.259567	4.01368	5.09714	-0.29801	4.6524	4.96468	7.23915	-0.182108	1.01006	1.82381	5.06227	8.17523	4.40755	6.83187	6.78925	4.0849	5.19646	5.39112	1.72756	6.76457	5.2741	3.93454	1.45735	2.55468	6.39393	8.15597	7.52807	4.80808	3.27786	6.89226	5.25158	7.24146	6.31841
254	1.06375	3.58816	7.67826	3.94878	-0.311028	4.20016	5.6762	6.42251	1.16984	0.825092	1.31007	4.04468	6.1475	4.45909	6.18384	4.40978	3.69349	7.70205	4.08512	1.06375	7.2136	5.35903	2.00591	0.468486	0.980716	4.98172	7.30897	3.95444	3.46694	5.23649	5.53689	4.80695	6.28516	5.86681
255	5.98372	1.41244	6.86074	4.64311	-1.86621	5.63778	6.66956	7.63216	1.67683	2.01899	3.76203	5.20568	7.45165	2.85103	5.95463	6.76244	2.5691	6.41599	5.50032	0.0227583	8.0906	6.60669	2.88378	2.10895	2.99459	7.64947	7.36186	7.54514	4.44143	3.46827	7.07814	7.58024	7.07487	6.47435
257	2.65553	-3.06838	5.22655	5.13631	-3.86548	4.39696	4.69873	6.75075	0.324341	0.788599	2.37086	4.8917	6.98317	4.36545	5.19361	3.95953	2.9363	4.97026	4.45361	1.34026	6.58488	5.65678	4.23019	2.07297	-0.668211	4.0091	6.11725	3.50333	4.43944	2.73806	6.48883	5.29762	5.90973	5.49809
258	3.8682	-1.35593	5.48711	7.14935	-2.96369	6.37762	6.63006	7.91802	6.23907	1.86759	4.38034	7.22499	7.54864	3.65683	5.73551	4.38582	3.86346	4.91888	6.47167	2.22904	8.13516	6.5514	5.05337	5.34569	2.60368	6.25838	7.26692	4.25547	5.28873	3.76868	6.94805	6.02179	6.95073	6.23526
259	5.1814	-3.05917	6.45598	3.92697	-2.32235	4.16052	4.29758	6.15297	2.3671	1.2904	1.93934	4.91217	6.43873	0.278158	4.48329	3.86689	3.79222	4.09143	5.00667	-1.29144	6.37443	5.06747	2.62579	1.32163	0.756719	3.98509	5.49375	7.72157	4.46752	2.92418	7.23725	7.3282	6.09836	4.67801
260	2.2785	-0.887138	4.72135	4.67545	-3.59262	2.66206	4.21543	6.04929	-0.362488	2.11658	1.77852	4.20995	6.99028	3.9153	4.55371	3.47048	3.05845	4.6539	4.06159	-0.777627	6.86154	5.24749	2.63268	1.57246	-2.39578	4.21543	6.31334	3.52045	3.88914	2.51767	6.48342	5.28824	6.19407	4.82799
261	4.38	1.63871	7.72742	6.60669	-1.42557	5.24264	4.41271	6.53534	1.03612	0.951829	3.32647	4.42981	7.36872	3.44088	6.3282	4.87779	4.81296	8.15785	5.49622	1.44543	7.55659	6.30825	3.49073	3.67089	2.11838	3.31077	7.82097	3.41096	4.1046	4.268	6.94927	5.56023	7.26592	6.85544
262	6.25973	1.66453	5.49638	4.47724	-3.70645	6.40278	6.30564	6.7795	1.57878	2.17604	3.94785	4.63668	8.24486	5.94201	4.92494	6.50626	3.38275	5.53264	3.78878	0.0808406	7.46024	5.64501	3.58641	1.6487	2.134	5.48008	6.6637	5.5883	3.88542	3.11596	5.68509	7.99353	6.94597	5.24801
264	5.6192	2.15988	6.18484	5.58867	-1.31548	4.60077	5.42703	7.8	2.08749	1.65771	3.65211	5.61699	8.39743	3.95693	6.38724	5.56979	3.81689	7.96643	4.93091	3.36182	7.11032	5.50247	2.46592	4.45547	2.44504	5.41031	7.79748	5.27254	4.51592	3.59608	6.85071	6.85287	7.3169	7.21325
266	2.75319	1.42803	9.43582	7.17428	-1.96899	8.05179	7.7033	9.14079	7.32319	0.742261	4.96142	6.71329	7.64479	3.22086	6.82247	5.45869	5.19104	8.43847	7.72217	4.01179	7.38141	7.5102	5.42541	5.37642	3.54674	7.33233	8.44326	4.74546	6.80872	4.32319	7.53141	5.65358	7.57776	7.17257
284	4.74262	-2.96369	8.52659	6.17997	-4.92725	5.396	6.24165	6.80848	5.16996	2.12211	5.36978	8.65772	7.54864	2.77079	5.87565	5.99428	3.88402	7.94202	5.58885	3.79369	7.66591	7.24626	5.7441	5.58681	5.85781	6.16451	6.55118	3.39062	6.32214	4.91939	6.03207	5.245	6.26203	6.957
285	4.7102	1.94242	6.25345	5.08376	-2.91408	3.68836	3.66419	5.78197	1.45957	1.45957	2.66206	3.87302	7.87402	3.52096	5.1275	5.06635	4.21671	7.03342	4.22593	-2.25922	7.66434	4.55414	3.87815	2.86726	1.73619	4.05485	6.59602	4.48192	3.15407	3.08871	7.13368	5.48962	6.31739	6.09704
289	5.20224	-0.0899658	6.60558	3.58576	-1.71971	5.33505	5.00498	6.31886	1.01419	1.70791	1.68335	3.95857	7.20108	2.6704	4.75704	2.74193	4.64453	3.4931	5.1752	1.55925	8.08609	5.37859	3.62918	1.73115	1.61079	4.45603	5.92409	2.70756	3.49786	3.02103	7.36484	3.45629	7.58751	5.94264
301	4.53257	2.52185	7.304	6.00548	-0.424384	5.40889	5.03244	7.19467	2.2569	0.971541	1.12193	2.57173	7.7593	3.27612	6.67893	5.91759	3.26072	7.10934	4.93284	1.32365	8.23247	5.27568	2.69943	2.58965	4.74312	5.67713	7.1921	6.64914	3.07665	3.44995	7.1483	5.93718	7.32666	6.04221
310	5.77283	1.40571	4.70931	2.71963	-2.53099	3.67288	4.53275	6.5587	-0.775804	2.48127	3.32148	3.78422	8.3315	2.77141	4.97114	7.97847	3.5402	4.12132	4.26638	-0.309477	7.02693	5.04123	3.98625	1.85635	3.72542	7.00896	7.68688	8.34004	3.09755	3.17881	6.71576	8.57882	7.72157	6.64152
311	3.61452	0.145746	2.13751	6.24716	-4.9149	5.27034	5.83369	8.24868	2.62825	2.44831	3.51432	4.3525	8.2678	2.0984	6.00815	4.63869	6.49856	6.53973	3.78376	2.85503	7.3282	4.46828	1.66977	3.13038	5.03429	4.77162	6.7972	2.87544	3.31142	4.23472	6.75505	4.74465	7.34535	5.95818
322	6.26812	-4.2916	4.87215	6.2266	-4.89651	6.32884	6.00203	6.40379	4.92084	1.69485	3.7006	7.01139	7.07452	2.75616	5.16005	7.71119	3.55987	4.18159	4.82425	3.89875	8.9541	6.587	4.20805	5.29809	4.45775	6.13625	6.1968	5.08412	5.13858	3.94116	5.6762	7.00862	5.91409	5.78146
326	4.90315	0.18943	7.59563	5.23091	-4.90063	5.88554	5.20788	5.07401	5.6493	-0.0264518	1.71346	4.88769	7.72033	3.03353	4.31266	5.72761	3.99769	5.18742	5.0229	1.81481	7.76972	6.98434	1.73949	2.29136	3.3221	7.44986	7.47468	6.67326	4.1962	2.52032	6.65611	5.26378	7.30022	5.80994
331	5.03815	2.11496	7.31228	7.2213	-4.9149	5.1358	6.02641	7.89282	3.66762	1.09845	3.65809	7.9599	8.14225	4.44295	5.87913	5.3962	6.03912	6.36402	4.72486	1.73577	8.27735	6.39998	4.69388	2.46956	2.19877	6.02086	7.25676	4.69752	3.81268	2.99054	6.37569	6.60318	6.49723	5.6123
332	2.88504	1.43051	8.8474	3.90298	-2.45864	4.88947	4.83172	6.55629	3.05917	1.25887	2.99345	3.91397	7.33321	5.89533	4.41445	3.22788	3.54925	5.74698	4.76015	0.262447	9.24511	5.05618	5.36561	2.66819	3.66985	4.91544	5.8599	5.94888	3.88056	2.79365	6.5298	4.60705	6.24388	5.20584
333	4.75511	-0.834722	6.83402	4.29134	-3.33389	3.98947	4.62093	7.08043	1.91874	0.194907	2.86957	5.84959	7.91215	2.85959	5.71429	4.41067	6.7608	3.63422	5.4454	0.322799	7.72397	5.36597	7.65529	2.62014	1.8119	5.68247	6.81432	4.05854	5.46542	4.3597	7.34221	4.89395	7.36402	5.93279
340	-1.35104	-0.580734	0.819978	3.91969	-2.33828	1.60011	0.954878	3.31077	0.566947	0.89294	-3.11924	0.89294	4.84753	5.99536	4.26094	0.239696	3.59832	5.42703	6.89421	4.30024	6.76194	0.819978	-2.33828	6.83158	1.69322	1.21181	7.78253	-0.0401192	-1.05043	6.12407	4.09012	0.741921	7.82607	7.4247
342	3.84889	0.556735	3.22523	4.85222	-1.12025	3.72714	4.02875	6.60364	1.60359	1.49501	1.12789	6.50719	6.38046	4.56354	5.15184	6.36498	2.37474	5.21721	4.36416	2.46398	7.84746	4.53184	2.01163	5.38966	6.37311	5.82327	7.86056	3.61249	4.60507	3.37093	7.1565	4.76855	7.13858	6.26243
343	6.1355	-0.521139	8.08297	4.96052	-3.20536	4.67844	5.21668	8.195	4.21543	1.23344	4.15955	6.07535	6.74109	2.2825	5.70095	3.66566	4.68801	5.20045	6.13095	0.768656	8.18969	6.74349	4.94709	2.36262	-0.785281	7.24078	7.33978	5.79441	4.95498	3.5546	7.04564	6.30736	7.33399	6.12365
344	5.28601	-0.757728	6.74457	5.18778	-0.599855	4.74906	5.34398	6.57464	4.20212	1.34911	3.36466	4.25573	6.83673	0.913196	4.34158	3.97794	2.53545	4.82818	4.49655	0.144852	7.25377	6.09999	4.22446	0.826998	1.76421	6.22773	5.27615	5.35232	3.77503	2.66784	6.8644	4.9289	5.43364	5.08608
345	5.57018	4.55786	5.26569	6.31048	-0.34774	4.99969	5.75561	8.89917	1.71876	2.19905	4.57574	3.86177	8.69611	3.08805	7.12971	5.25465	5.29711	9.63622	4.7917	-0.547993	6.87869	5.2159	1.61385	3.78043	2.07857	6.00126	7.68194	6.05596	3.45042	4.0016	7.25269	6.72689	7.60268	7.49976
347	7.12801	-1.37734	5.7725	6.125	-2.50125	6.37164	5.82327	6.41043	5.69093	1.59851	3.73697	7.37977	7.00052	5.80755	5.02504	4.31829	7.23315	6.31909	6.15223	2.92935	7.67552	5.38368	4.56052	3.65077	2.15544	7.38229	6.46482	6.81107	4.40378	2.74637	6.4066	4.82762	5.87075	5.16746
348	4.82272	-0.512811	6.94898	5.56278	-3.45684	5.49824	5.30297	7.11131	4.59229	2.6314	3.66502	8.58151	6.24627	2.44213	5.05704	5.1848	3.56595	6.21969	5.7306	4.46283	7.5285	5.96558	3.17298	2.38717	2.80607	5.47551	6.44497	2.95938	5.45539	3.05106	6.44776	6.68051	6.39393	5.00667
349	2.26486	-3.6235	1.14562	1.49311	-2.33828	5.34331	3.30646	5.14263	-1.2298	-0.0938363	1.55357	3.388	5.36762	1.77852	2.95326	1.23835	1.84679	3.04733	4.59844	6.16976	6.72768	3.92591	1.61227	0.350088	4.45134	4.86657	6.29045	4.29134	1.02194	6.90102	5.33971	3.0669	6.72056	4.01478
350	5.2077	1.29883	6.80119	6.60747	3.84308	7.36358	6.53795	10.4009	4.0849	3.75775	5.28343	5.06048	7.56742	2.93583	6.2289	7.06894	4.76888	5.71412	5.98888	0.112268	7.47468	6.4171	4.28197	5.15004	2.31791	8.6515	8.66639	6.36162	4.73204	5.6969	7.28616	7.432	8.49182	8.06972
351	6.23586	1.24596	5.84644	6.11217	-1.08956	5.35249	5.84298	7.74632	4.84291	2.05818	3.64566	6.15446	7.18391	2.96771	6.12216	6.2747	4.91699	6.50541	4.8697	-0.993329	8.12829	6.71155	4.49559	3.48299	2.81408	7.02534	7.86056	5.85327	4.36855	3.38769	6.66981	6.94035	6.77913	6.39716
352	5.6614	2.01872	7.4961	6.11109	-3.66203	5.49741	5.93624	7.67027	2.45023	3.48981	4.57277	5.3148	7.94413	3.62503	5.82087	5.93518	3.88968	7.65332	5.205	0.928074	7.40439	5.97683	5.18276	5.27863	3.18406	6.12386	8.22412	5.47012	4.50625	3.55921	6.60558	7.49239	7.35974	7.03139
353	4.4686	-1.80985	7.69195	3.64213	-2.09863	4.33267	4.76888	6.31551	2.4895	0.6122	2.16027	3.16066	8.47691	5.66018	4.47521	3.55761	4.28221	5.4521	4.50139	-1.80985	7.22995	5.16317	3.10712	-0.381893	-1.80985	4.6179	6.68753	3.89785	3.31543	3.07028	5.70262	4.84674	6.31551	5.1358
354	5.19141	-0.338592	5.08808	5.28028	-4.9149	5.69858	5.97887	8.13703	3.1861	2.14707	3.94051	5.82029	7.83843	4.77458	5.65962	5.20891	4.32424	3.34187	5.51873	2.62483	9.02022	6.476	4.70643	3.51243	3.7435	6.36535	7.32368	5.38319	4.81602	3.21838	7.21909	5.83666	7.2281	5.66124
356	4.93284	1.6587	6.23526	3.02449	-4.9149	4.18557	5.28858	7.43294	-1.15431	1.04471	3.84834	4.67323	7.9928	4.77003	5.83912	5.81845	3.33903	6.19029	4.05895	-1.25911	7.30103	5.89125	4.28359	1.67351	2.94122	6.42122	6.89867	6.36097	4.28727	3.18536	6.12386	7.09296	6.55448	6.43171
357	0.747819	0.964307	8.18432	4.19427	-2.78317	3.64719	4.0598	6.67796	2.67519	0.793014	1.78976	4.45232	6.10493	2.78791	5.36035	2.62311	3.28179	6.46801	5.16727	1.36897	6.3708	4.94688	2.52897	1.75503	1.21029	3.41479	5.97832	1.95299	4.17425	3.35986	5.9268	3.66148	5.79713	5.04532
358	3.10712	0.314149	6.69337	6.25198	-1.59547	2.53296	4.45909	7.61676	2.72583	1.30198	2.19034	3.48805	6.20602	6.06562	7.05771	2.59509	8.45405	8.21685	6.14005	0.669143	7.1647	5.7644	1.79827	1.69877	0.413086	4.10228	6.50358	2.30471	2.87973	4.07284	5.70227	4.91839	6.65301	5.83945
359	5.60218	2.25405	6.20101	4.8667	-4.9149	5.69051	6.27842	7.76839	-0.372087	1.83171	3.57719	5.63597	8.30911	3.51432	6.35858	7.15166	4.64085	6.80145	5.37313	3.55367	8.13703	6.03359	3.91586	4.95222	2.94387	6.44776	7.25041	6.14546	4.75407	3.47431	6.78765	7.13434	7.25122	7.07782
360	0.242478	3.4285	5.68475	4.87866	-1.44604	3.161	3.21049	4.16245	2.07573	1.59122	0.31638	2.70101	5.45273	3.87278	5.37137	2.37326	3.1965	7.70673	3.41789	1.74125	6.60127	3.89218	1.98294	0.766624	1.60848	2.32499	4.93024	1.31535	2.605	4.19408	5.86795	3.1556	5.06491	5.37137
361	3.49786	-2.93033	5.78254	4.5271	-4.9149	4.00821	5.2586	7.4082	1.03904	1.15576	1.94431	6.23865	7.94483	4.13329	5.51293	4.91312	4.54659	4.03571	4.86365	0.941368	8.45968	5.73044	4.82009	2.73093	1.4541	5.7574	6.41043	4.36207	5.26667	3.56886	6.55357	5.80335	6.97773	5.31226
365	2.87544	0.0869854	9.12127	7.67608	-1.81857	7.65379	6.75973	8.35439	6.49058	1.52754	3.10487	5.48825	7.43054	3.02488	6.08319	4.70338	4.07264	7.33901	6.34595	3.20499	8.5845	6.62933	2.82677	3.48651	4.71723	6.04607	7.34461	4.96831	4.5539	3.51243	7.50733	5.52618	7.084	6.07516
366	5.64296	2.55026	7.95141	7.77415	0.9812	5.50678	6.68653	8.66639	5.17119	1.79201	5.34005	6.32384	8.21867	4.30265	6.96302	7.34304	4.64042	8.81919	5.53966	4.30629	7.0554	6.28265	4.46984	5.75579	3.59459	5.34431	7.40439	5.15656	5.6527	4.09102	6.1631	7.77291	7.32417	7.05103
369	3.1686	-3.17164	5.12901	5.13631	-0.945085	5.44107	5.00648	6.758	3.19687	1.60898	2.46277	5.3399	7.40104	5.22783	4.74762	4.54919	3.0526	4.93163	6.11406	4.22845	6.45873	6.05739	3.49474	3.72686	1.74203	3.90466	7.59459	3.00755	4.88559	2.6187	6.23886	4.6175	7.4027	5.63381
370	2.4634	-1.50505	3.39478	4.9811	-2.39835	6.46119	6.91621	9.31944	1.88738	1.22449	4.29222	6.36995	8.3605	3.3891	6.76358	5.92715	3.52536	6.40044	6.1647	5.12426	6.88219	7.08335	3.15178	3.64719	0.811679	5.35778	7.90481	5.58503	5.65374	3.61601	6.58461	6.55357	7.93769	6.44049
372	6.37145	1.70525	5.75975	5.36674	0.633629	4.21257	5.85149	7.94483	0.574336	2.57253	3.87984	4.09846	8.2278	2.86726	5.24734	6.5757	3.51076	8.09819	4.23234	1.53142	6.19009	5.05739	2.86726	3.68172	1.3815	4.35994	6.49833	6.25386	4.01774	2.2753	5.89866	7.95928	7.28279	6.24716
373	2.01772	-1.4761	6.90449	4.56431	-1.00494	2.93946	2.96285	4.81329	3.25484	0.606787	1.7366	2.81378	7.69986	4.61614	3.55215	0.449475	3.10217	4.87255	3.74675	2.96993	6.64914	4.64995	3.33161	2.9203	0.0800834	2.38289	5.82327	3.53658	3.04302	2.9203	6.59148	3.86909	5.98712	5.7301
374	1.82432	0.675308	8.57331	8.09819	0.272162	7.63014	6.83057	8.80579	6.4256	2.37846	3.60084	4.57114	7.46281	2.4863	6.08025	6.48906	2.96714	7.13858	6.8382	6.56699	6.94744	7.1077	4.45203	5.70111	6.91502	6.75208	8.17705	4.82934	5.21481	5.47616	7.42343	6.05181	7.77043	6.99905
377	5.1823	0.890439	7.1896	7.30171	-2.44051	6.74926	7.0859	8.23915	6.25085	1.65216	4.30265	4.71366	8.41285	2.146	4.81583	5.56786	2.92935	6.9144	5.85168	2.85248	8.30607	8.08213	3.38402	1.83101	3.58499	5.79837	7.14428	4.88275	4.91045	2.68509	6.01794	6.46411	7.09498	5.25999
379	1.72252	-1.91772	5.07437	4.08089	-4.90475	6.09274	5.75561	8.0544	2.00831	1.885	2.88128	4.27188	8.24486	1.24907	5.77634	6.42768	4.16838	5.8317	4.16838	6.52423	8.52659	6.29222	1.885	4.09181	2.09061	3.01104	6.52149	2.53184	4.26778	3.4874	7.11261	5.08361	6.91316	5.40494
380	5.14965	-0.724115	7.7355	7.00171	-3.11032	5.92078	5.66018	6.81406	5.91667	1.08649	3.78477	7.36186	8.4319	4.13183	4.61811	5.03978	4.95422	5.50678	5.29401	5.15959	8.54972	5.69136	5.21629	5.40223	5.21373	5.15224	6.37145	3.16066	5.06227	3.44936	5.5735	5.8513	6.2634	4.97482
381	5.42329	3.6442	6.37103	6.23321	1.1366	4.1598	4.97004	8.70067	1.01379	3.49013	4.53482	2.9125	8.54972	3.45562	6.2064	5.92042	4.49776	8.41767	5.00852	0.567352	7.18717	5.36641	1.28089	2.0328	2.7629	4.70572	7.68581	4.19205	3.16362	4.10438	7.15859	6.49393	8.46975	7.97163
382	2.48157	-1.05074	4.12454	1.42988	-1.31141	2.88163	3.82285	6.83538	-1.31141	2.26161	1.68708	3.35651	5.19843	5.44561	5.65018	2.64181	5.35778	4.52181	6.2936	1.88204	6.76358	3.46694	-0.34774	5.82313	-2.35197	2.94824	8.6132	2.68955	1.60479	6.06137	5.39401	3.1646	7.3209	7.07059
383	4.06328	0.284185	6.48453	5.63065	-2.64082	4.75491	6.24008	9.35843	4.01204	2.15988	4.1541	5.57599	8.31289	2.76073	5.26477	7.12583	3.66081	7.70094	6.11664	3.249	8.4105	7.1896	4.00619	1.88231	2.04172	6.14604	7.23465	5.84101	5.47583	2.93307	6.36995	7.82859	7.31776	6.10928
384	5.25923	3.04842	5.72472	8.06492	-0.453401	7.18322	7.25864	8.62025	5.08677	2.5341	5.30878	5.17806	8.34421	3.82573	6.24939	7.99765	5.13249	8.26963	6.85993	4.17701	7.52248	7.20631	4.99443	6.69512	7.06828	7.41138	8.3884	5.6984	5.06149	4.24676	7.34014	7.40779	8.02426	8.04078
385	4.9965	0.794019	1.97517	5.76391	-0.0501573	4.03881	5.16786	7.31062	0.586589	2.40175	3.25914	4.24616	8.52659	6.39459	5.29795	5.95592	3.75871	5.33792	4.03881	2.92816	6.95248	5.10983	3.17534	3.49228	2.64889	5.74628	8.00593	4.9662	4.26449	3.55657	6.93497	5.79096	7.76524	7.24255
386	4.78691	0.176818	8.56829	6.30052	0.0199546	5.38368	5.61699	7.14573	4.43135	1.77954	3.4933	3.74516	7.87796	1.08257	3.72858	3.87902	1.2814	5.33352	4.44902	0.176818	7.98012	8.0765	4.22198	2.98942	4.1541	5.18388	8.0845	4.58139	3.96705	2.93286	6.77155	6.49238	7.45886	5.22449
387	1.39641	3.62035	6.02417	6.04707	-1.49537	6.28346	5.72852	5.76543	3.64026	0.817512	0.452619	3.81716	5.78308	3.05185	7.33643	3.74675	6.18924	9.26188	6.16713	5.06901	7.65475	5.39794	3.60628	4.483	6.38491	3.44936	7.28393	3.015	4.34643	5.34019	6.49165	3.36255	6.51222	7.32417
388	1.76537	-0.700991	5.95256	6.91621	-0.550527	5.04621	5.94724	7.97083	1.66977	0.761544	2.39996	4.74779	8.11624	4.81879	6.22911	6.17501	4.95124	1.73789	6.33329	6.98795	7.271	5.84605	4.75475	7.2994	4.23424	6.80798	8.2059	3.89307	4.36381	4.74147	6.7313	5.50262	7.8314	7.58751
389	5.49477	-0.850317	6.24873	6.08499	-0.115437	6.72796	5.87153	8.37751	4.91026	1.03991	3.60084	4.85958	8.187	5.16914	4.99426	5.38482	4.29034	5.37546	5.47298	3.85461	7.07165	5.52462	4.24766	2.79627	2.71903	6.50155	6.89335	5.36742	4.18994	3.76894	7.00256	5.07507	7.61465	6.01936
391	1.20966	-4.90475	5.53409	5.74184	-2.4195	4.60203	4.53142	6.80272	3.51902	2.90244	2.52497	4.82147	7.64064	2.42546	5.56043	2.83039	4.05286	6.21454	5.44005	2.02142	6.12601	5.07453	3.85118	3.40435	-0.762316	4.37622	6.25955	4.21879	4.02344	3.23546	6.7748	4.61917	6.7748	5.44152
392	3.59092	0.198779	8.96246	5.34878	-2.76431	5.88253	5.958	7.6375	3.9522	0.990714	4.12047	6.1012	7.62288	1.69061	6.17257	4.5054	4.64063	4.75091	5.87661	1.75737	7.47017	6.39977	4.7859	3.50512	3.8466	6.7993	7.53246	5.98983	4.73153	4.09143	6.97892	5.47441	7.12362	6.40617
393	3.97988	3.9322	7.5285	7.32948	-0.586233	7.09052	6.51337	8.85814	3.81901	4.14513	4.42323	4.60237	8.18969	3.80158	7.18884	5.58267	4.14825	9.13112	7.86777	4.09741	7.18828	6.79506	1.97151	3.54606	0.773215	4.63193	7.91215	4.18849	4.29564	3.56711	6.64887	6.54317	8.29927	7.27136
394	5.14569	-2.21612	3.58076	3.86087	-3.41651	3.23288	4.26638	6.78129	-1.26758	0.928379	2.74117	5.37346	6.25797	3.84616	5.58757	4.94413	3.00392	5.09217	4.14361	-0.738154	6.80301	5.58017	6.157	2.41432	4.39071	5.20752	7.08433	5.84943	4.59414	3.88514	6.36207	5.5787	6.6628	5.89497
395	4.95498	3.38402	5.36516	4.82272	0.266786	3.56822	6.05246	9.4161	1.13824	2.22617	4.79865	3.82512	8.0553	3.22878	7.20069	6.09925	5.00979	10.0681	5.06651	-1.43009	6.65248	6.23465	2.50088	0.571995	0.484841	6.45116	7.02469	6.76687	3.49932	3.98195	7.66163	8.32003	7.79612	7.28393
396	4.65191	0.320743	6.1935	1.70914	-2.18707	4.6621	3.67064	4.87866	-1.36853	1.87199	0.894923	2.809	7.86316	4.91278	4.15483	-2.97384	3.64213	3.34304	4.46342	-0.888174	6.02899	4.88738	0.0163374	-0.371774	-2.18707	-0.540035	4.65191	0.956571	3.05664	2.16581	6.31087	3.11819	5.72124	4.13205
397	5.1083	-1.00803	6.59554	4.37863	0.316658	7.21506	7.11685	7.18286	0.703838	1.13205	1.13205	6.0677	5.8083	5.93718	6.91316	7.51216	6.426	6.21779	5.53089	3.94341	8.24486	5.93824	2.29857	1.47314	1.37416	6.01194	8.0845	4.05134	5.45979	3.42722	6.65202	6.65108	7.2982	6.14268
398	5.30701	0.762187	4.73288	4.8299	-3.39264	5.08877	4.51437	7.64947	2.30062	0.915323	3.10354	4.2158	7.70446	4.8186	5.67293	2.32152	5.55024	7.717	5.59755	-1.48303	7.30522	5.79271	2.959	1.91912	-0.610738	4.92494	7.27582	4.76652	4.28586	3.1719	6.41599	4.86427	7.1647	6.13934
399	4.63832	1.4431	3.67642	5.5619	-4.29572	5.74839	4.9026	7.83209	2.17392	0.848604	3.20342	7.72844	7.67085	4.19846	6.16202	5.0037	4.06881	6.45459	6.12277	3.2198	7.23961	6.03704	4.24325	3.61101	4.17686	5.87594	8.42827	2.82186	8.74292	3.61101	7.1077	4.93127	8.10083	6.32573
400	6.60174	-3.86548	6.03359	-3.86548	-3.86548	2.31071	4.54954	6.30846	-3.86548	-3.86548	3.37556	4.54954	7.24401	3.37556	-3.86548	5.61602	-3.86548	5.18515	2.31071	4.99865	6.98592	3.90613	2.31071	-3.86548	-3.86548	4.78691	7.02981	3.37556	4.26449	4.99865	7.02981	5.34709	6.66522	5.48845
403	1.7636	0.0827037	5.31677	4.63136	-3.91333	5.11001	5.5119	7.97083	2.04568	0.926247	3.50429	5.05129	7.03913	5.01313	6.00203	3.79067	4.25279	4.58256	5.99518	0.962182	6.31446	6.62612	4.04145	2.04568	-0.640413	5.85039	7.32585	5.0394	4.78547	3.34953	7.13334	5.83186	6.93285	6.2028
404	2.97999	0.620706	6.17806	5.46289	-0.853852	4.37509	3.65839	7.43054	1.5051	0.267615	1.2778	3.81565	7.10184	3.31457	4.49214	3.77193	3.38127	6.73624	5.39639	4.4118	8.44089	4.83229	3.24445	4.06644	4.53257	4.30265	5.67065	5.23548	3.75261	4.31287	7.14154	4.12586	5.77554	5.42793
405	6.20484	2.52801	7.63216	4.34736	0.963906	5.31452	4.79402	6.75292	1.22816	0.225398	0.963906	2.97566	7.38408	4.31555	3.42817	5.79942	2.52801	3.3662	4.43903	-1.13306	8.25456	4.92338	5.3956	-1.13306	1.98294	5.26791	6.95918	6.27055	4.54182	3.4847	6.05135	3.42817	6.90488	6.08883
406	0.309902	-1.35593	5.84282	3.52918	2.05989	3.70608	4.91064	7.2644	-0.539848	0.818739	2.44312	4.09102	5.5146	6.6848	6.26407	3.76512	3.37732	3.5814	7.17225	7.35131	6.16881	4.98914	2.59599	6.54456	0.864408	6.12794	7.97242	4.34175	2.34707	6.61343	6.12428	4.57935	6.92515	7.25462
407	5.6478	2.84225	7.62147	7.15166	-0.117893	7.57248	7.01139	7.84963	3.41917	3.21685	4.2538	5.21969	9.4161	3.10189	5.01101	4.74616	3.96381	5.65662	6.46758	0.483598	7.10355	5.50068	6.19388	4.39501	3.10189	6.36516	8.3013	6.33209	5.01101	2.5496	6.88538	6.47279	8.30911	7.70267
408	6.32533	-1.33223	8.38618	5.65408	-2.38224	6.38253	6.0818	7.43054	3.40717	1.50401	2.65518	6.1105	7.52338	4.2013	6.68653	5.74609	4.33095	6.40916	6.04187	3.34822	8.84368	5.94387	4.12991	3.2136	2.14029	5.23237	6.80966	6.38913	5.12263	4.34703	7.15296	6.11238	7.08561	6.1258
409	3.89122	-1.10223	8.57331	5.42612	-4.9149	4.95927	4.41604	4.97241	3.73276	1.12382	2.49458	3.60724	7.66005	4.2435	3.69086	2.3489	4.5175	6.18282	5.20002	1.73577	7.13334	5.05317	5.39344	4.70661	0.386355	5.01265	6.38361	5.06491	3.27729	2.9705	6.23321	4.33688	6.12794	4.97575
410	2.14562	-1.50164	4.97575	3.65516	-2.36266	4.11296	4.9662	7.09766	1.09261	0.852071	2.10784	3.94341	7.70507	0.474644	5.69424	3.25965	4.04122	4.49271	4.14299	6.65635	6.25838	4.93643	3.6366	6.06253	4.52436	5.06981	5.80994	5.96439	3.67252	3.87488	7.00926	4.48028	6.48228	5.39013
411	3.22151	-0.501698	8.05855	5.79292	3.68112	5.23667	5.55798	8.12829	3.28179	0.696487	2.52588	5.53163	7.44425	5.81544	6.97654	6.68355	3.70629	6.96155	6.64941	-0.91617	7.25747	6.46223	3.40404	0.696487	0.317549	7.14024	7.53658	5.57905	5.34841	3.04941	7.34912	6.88538	7.36229	6.6196
413	2.0475	1.06194	5.41848	2.56838	-3.01561	2.92306	3.05868	4.78651	1.34179	1.42377	1.97058	2.78122	7.09149	1.91441	3.39478	2.11396	2.75257	5.57068	4.4534	-0.745509	4.86012	4.03203	1.54386	-1.44843	-1.77816	2.51843	4.74222	2.13608	2.88736	2.46455	5.8641	3.36713	5.04496	4.29532
415	4.32152	-0.617139	8.72079	3.25591	-0.196612	3.94147	3.8653	5.9518	1.77652	2.70995	1.84594	4.57695	7.05103	3.01813	3.86869	3.62321	2.19685	4.97645	4.15483	-0.390643	5.59774	4.70232	2.5042	1.65685	-0.196612	3.68579	5.19951	3.13534	4.64636	2.35753	5.77838	4.22512	5.39112	4.43028
416	4.8693	3.73037	6.53859	3.99133	-1.09517	4.31956	3.85323	5.92313	0.511095	0.916633	2.10239	3.13993	8.92541	3.95444	2.9932	4.23332	1.24803	4.09102	3.88766	1.24803	7.75523	4.0311	7.71002	2.9932	2.49138	6.97624	7.10651	5.34431	3.77116	-0.0700821	6.04187	5.01528	6.50474	6.40959
420	4.45155	0.594769	6.28182	6.31886	-1.39558	5.70133	5.51908	7.00354	3.72239	1.45931	2.68627	5.74501	6.43753	3.39974	6.10573	4.879	5.34412	5.86378	5.99484	2.52497	7.40738	5.59427	2.97687	3.17013	3.61816	6.33727	8.06492	5.61579	3.6247	3.83215	7.26642	5.66339	7.66268	6.28986
422	3.97988	2.22084	5.03792	5.36343	-1.96205	6.03651	6.58532	8.82931	1.16546	1.92521	4.36437	5.15656	8.06165	3.92675	6.38425	5.52338	4.55371	8.01946	5.55174	3.52745	6.91898	6.90102	3.52206	3.51125	2.57762	6.71547	7.64651	6.26613	4.81146	3.64047	6.61046	7.19697	7.39899	6.89895
423	4.62007	-1.13753	2.79022	3.48405	-0.648415	1.61524	2.85341	6.06079	0.160685	0.695139	1.96538	4.29939	6.35408	1.38833	5.90785	7.6375	2.39438	6.06862	3.84889	0.579754	6.49703	4.87326	1.83566	2.21341	-0.101323	5.28529	6.31573	6.8764	3.62765	3.02383	6.70871	6.57345	6.45598	6.6515
425	7.07194	1.39702	3.75911	3.81048	-4.90475	5.67924	5.75595	5.09122	-0.19694	1.6007	2.0345	2.41525	6.90817	3.40889	4.51788	4.2538	3.05138	5.30391	4.47475	-3.21237	7.62392	4.57676	1.20981	0.888143	-0.374489	6.64104	8.05179	5.6745	2.063	2.5911	7.35651	6.24165	6.85007	5.57837
427	3.51507	-1.09996	4.52633	4.00117	-2.19076	4.55881	5.03995	7.02037	2.01163	1.93033	3.09353	4.11727	7.65799	2.68509	5.67431	3.81666	3.49073	6.30355	5.47948	2.11874	7.16757	5.31068	3.82755	1.27465	-0.363491	5.65324	5.87333	5.23276	3.65683	2.78388	6.59358	4.55052	7.52248	4.95854
428	3.79091	-1.9792	7.55997	3.91616	-2.25985	5.43364	4.73484	7.32948	1.4783	0.171875	2.02203	5.30014	5.66727	3.16941	6.43419	5.94444	4.39456	5.91759	6.30674	2.86222	8.86217	6.23809	3.84019	2.4778	0.86205	5.92584	7.68912	6.18117	4.9334	4.15483	7.48351	5.93093	7.46832	6.63032
430	2.20906	-1.11085	6.16006	4.74147	-2.88123	4.30933	4.80441	7.01521	1.87996	1.27147	2.26935	4.68681	6.64608	5.66984	5.04585	3.52873	4.19738	4.99309	5.35457	-0.720808	5.976	5.54687	3.78376	2.79743	-0.0791361	4.86561	6.1647	5.06032	3.89353	2.87617	6.24327	5.42349	6.60927	5.61864
431	5.38996	-0.241506	5.43989	4.71672	-2.73881	4.63173	4.96985	6.58319	2.17672	0.849547	3.01645	5.38319	7.65053	5.72676	5.26983	5.21356	3.73797	4.49291	4.94019	-1.47578	9.37723	5.64571	3.19221	2.97022	2.49333	6.14005	7.20783	6.26014	3.96381	3.33903	6.44311	6.05821	7.31301	5.95463
432	3.85509	0.465671	9.79293	6.75479	-2.03666	5.25827	5.08574	6.66862	2.65455	1.21266	2.13873	3.56491	7.76293	2.23576	6.30906	0.934015	5.36326	6.09704	6.42423	3.18432	7.54084	6.08163	5.63098	3.22612	0.607574	2.9436	7.15723	7.02876	3.78505	3.99974	6.97079	2.22337	7.24438	5.96326
435	3.69695	-0.982165	6.93672	3.22482	-4.9149	4.5192	3.49349	4.59998	0.799075	1.44167	0.799075	3.88514	7.24662	2.97894	3.70104	2.39922	2.73278	4.2538	4.10856	1.283	9.85869	4.43807	1.81984	0.622921	2.2736	2.00362	7.14641	2.65553	3.14875	2.49765	7.05673	4.15028	6.57672	5.50187
438	4.97795	-0.141918	5.54527	3.84135	-2.61524	4.59668	4.7915	6.92319	0.355177	0.683641	2.12566	5.88641	7.51312	5.35589	6.32384	5.87388	5.5276	4.11663	6.4171	-0.993329	8.25631	6.01989	3.98576	2.66938	1.8159	6.75345	7.40902	5.54131	4.69388	3.65516	7.16542	6.32573	7.42693	6.517
439	5.12764	0.802645	5.84459	5.08063	-1.7296	4.01827	4.32092	6.42976	1.4929	0.851195	2.75778	4.58159	7.6788	4.92711	5.98909	5.4203	3.75362	6.91193	4.59464	0.0171992	7.77539	5.47599	3.83892	3.10712	0.367374	5.03415	7.40862	6.08064	3.91642	3.31109	6.29875	6.476	7.1746	6.32648
441	-0.867774	1.41713	5.83519	5.58697	-2.06198	2.11113	2.63845	5.75849	3.02003	3.36431	0.459492	3.27036	4.78836	1.87376	6.53219	-0.455685	3.53506	8.06014	5.05824	-2.23046	6.02754	4.64323	1.30106	0.516216	1.41713	3.22381	6.71382	0.920517	2.98467	6.87366	6.60271	1.27877	5.72051	5.77853
444	5.2729	1.45873	6.52911	5.19029	-2.78317	6.17806	5.97887	7.86988	1.94019	1.275	2.81833	6.43897	8.07309	3.59783	6.14585	6.91143	3.57984	4.84546	6.60318	0.712951	6.77582	6.07535	2.69965	3.02254	2.31817	6.25483	8.04711	5.88881	5.12445	3.43572	6.44797	6.62083	7.56449	6.99028
445	3.5402	-2.32725	8.72712	5.23755	-0.0349949	4.88846	5.02819	8.17348	3.50374	2.43895	4.0406	3.50374	7.32129	1.14783	3.42643	4.26502	1.93303	4.68021	5.29809	3.73164	5.95021	5.68795	2.17055	2.0619	2.27089	5.25529	6.82408	3.34919	3.66533	3.39062	5.9326	4.70834	6.82063	5.40637
446	2.97927	-1.09766	5.03882	2.29093	-4.91078	2.29093	0.964751	4.94074	-1.41603	2.12984	0.293036	2.92579	7.717	3.25565	4.62227	-0.571179	0.896812	5.6039	2.78307	-1.41603	6.57224	6.76407	1.15112	-0.571179	-0.453917	0.159437	5.74726	3.21708	2.79323	2.79323	6.94244	2.88988	4.94074	3.8466
449	1.0201	-0.432533	5.15792	4.9893	-0.868062	3.63258	5.2077	7.48444	0.400868	1.46843	2.30513	3.91048	5.62909	4.88931	5.64688	3.42394	6.00946	6.58957	7.05481	7.36103	7.58442	3.17167	0.684438	5.94223	-0.302755	6.11746	8.34214	3.34791	2.17548	6.96946	6.97741	3.5056	7.49976	7.7355
450	2.47599	0.709702	7.20631	4.39183	0.280568	5.13843	3.99509	4.81384	2.19724	0.146047	1.40123	3.15755	5.82291	3.88941	5.40189	2.27462	3.4285	5.16197	6.01504	5.26116	6.44991	4.61892	1.52754	4.90365	2.22969	2.44798	6.77457	1.34752	2.78984	5.52099	6.59627	2.5911	5.93518	6.03529
451	4.06227	-0.26364	4.35624	7.65475	-2.06244	7.00926	7.21833	8.73644	7.66322	1.60595	4.3294	8.46719	7.51538	4.39198	7.73492	7.43611	5.10557	6.78656	6.65987	3.77339	9.19125	7.56498	3.15466	4.13278	3.87949	8.87689	8.8329	6.59669	6.41443	4.53025	7.21083	7.73139	7.46599	6.8951
453	2.83346	-1.5523	7.49332	4.44448	-3.05697	3.80581	4.14697	7.17396	1.59634	-0.24922	1.78199	7.06414	7.35394	2.45252	5.70262	3.31641	4.28135	5.3949	5.09122	-0.759842	8.3521	5.33611	6.97805	1.4679	1.12852	5.2964	6.56582	3.94755	4.96678	2.96595	6.77557	4.1671	6.35721	5.6969
454	5.39095	0.860587	6.41066	2.33843	-3.95738	5.28617	5.11224	4.62007	-1.46838	1.24423	1.42147	7.64268	7.27582	5.14138	4.06227	5.59497	6.40379	3.84862	3.33213	0.444005	7.56136	4.0778	7.48209	1.81338	0.444005	5.1083	6.73467	4.4791	6.10196	3.34594	6.52397	4.26363	6.74263	5.4521
455	6.28102	-3.04684	8.23915	6.24813	-3.04684	4.14465	5.20343	6.68557	5.5119	1.47215	2.98633	5.64279	8.40592	3.48497	4.43515	4.61515	3.94814	6.22158	5.29021	0.71093	8.75602	6.383	4.3689	3.12274	-0.54156	4.23644	6.52866	3.96632	5.00577	2.641	5.53783	6.31551	6.75131	4.64636
456	5.25495	2.76516	5.51131	5.7846	0.24531	5.61251	5.38266	7.72033	2.58325	2.94862	4.79137	5.14479	8.04305	4.02439	6.20143	6.35682	4.58175	7.79484	5.42432	2.9213	7.42255	5.6708	5.09696	3.94666	3.30349	6.38234	8	6.0128	4.45729	3.91925	7.19431	6.45014	7.41051	7.54514
457	2.36922	0.141521	1.65569	3.06855	-1.67122	3.13766	1.31878	4.29134	-1.30037	0.199403	1.31878	3.35505	6.9627	0.859279	5.96254	4.68047	1.24596	5.21129	4.06736	1.76975	7.8197	5.28873	0.522222	3.54083	1.22251	2.19771	8.94591	2.33149	3.22681	3.86203	6.6389	5.38482	6.58653	5.0595
458	5.5955	1.39521	7.38895	4.49109	4.36437	5.37796	4.98648	5.77886	0.373429	1.23217	2.63045	3.79091	7.17524	4.01524	5.4169	6.54248	3.34761	7.77291	4.93829	-1.74543	9.74803	6.30631	3.06251	3.48915	2.21785	6.65108	6.82672	4.40721	4.14783	3.4285	6.69262	4.66886	7.20069	6.88219
459	6.03591	-1.04781	5.92798	4.82147	-2.63818	5.88514	5.87643	6.81351	1.6101	1.35095	2.53654	4.91329	7.09084	2.07819	5.36925	6.38449	4.86639	4.72486	4.95045	6.16508	7.77291	5.44624	3.12299	5.62363	3.68327	5.41308	8.0906	6.50335	4.12202	3.32539	6.93465	7.60698	6.98434	6.29066
461	5.31452	0.213642	6.10312	3.50657	-4.02488	4.88155	3.91925	5.7315	1.03452	0.892499	1.15901	3.63422	7.45439	4.19471	5.47141	4.85824	6.43525	6.15124	5.00929	1.07708	7.59922	4.61376	6.89335	3.2383	2.90586	3.93925	7.19808	5.54006	3.20558	2.93139	6.73444	4.40931	6.32533	5.70133
464	3.77407	3.03035	7.44301	6.31334	-0.809429	5.60489	5.11662	8.75276	4.53562	0.395804	1.44832	6.44686	7.38312	2.17976	6.64375	5.35829	5.00782	7.4871	6.13984	1.21122	7.30897	5.87169	4.54597	4.56013	2.69411	5.92662	7.93636	2.72166	5.01588	4.3074	7.10023	4.94652	7.42255	7.05738
468	5.14849	-1.0684	6.46368	6.06314	-1.95611	4.8471	5.16964	8.60644	3.98947	1.77521	4.96663	5.94167	8.3884	4.99071	6.47435	5.28954	4.64177	5.77748	5.5527	1.61385	7.49127	6.04133	5.68194	3.65056	2.26021	7.2952	8.3501	6.83999	5.39095	3.6926	7.21909	6.0844	7.75103	6.23789
469	2.84084	-0.311296	6.78816	5.6205	-2.21292	5.63489	4.87481	7.4521	2.35629	1.02726	3.57984	4.66321	7.79484	5.40223	5.73432	4.15535	4.60806	6.1319	5.71568	2.87719	7.59404	5.62202	5.2031	3.36182	1.85486	5.13403	6.69683	5.21889	4.4014	3.50982	6.74777	6.60271	6.72894	6.34513
470	3.01456	-1.54976	7.00256	4.87421	-3.13529	3.50583	3.48715	5.59965	-1.28522	1.41466	1.66037	4.0406	7.58286	4.3056	4.11598	2.159	2.53296	3.47965	4.60597	-0.870689	7.97242	4.49579	5.21129	2.63735	0.239349	3.52397	5.21705	6.55699	3.74301	2.82822	6.77128	3.88357	6.39332	4.70985
471	4.67916	0.463855	7.2681	4.72246	-2.84928	6.19486	4.75293	7.71346	1.94938	1.64732	2.23738	4.57314	6.93105	1.11093	6.50954	4.43674	4.7751	7.25269	6.96367	1.97412	8.40592	6.45137	2.29037	1.17493	0.763195	4.5381	7.71873	3.99056	5.06694	3.47626	6.5948	4.73765	7.80617	6.99486
472	5.71629	3.15964	6.51906	5.03699	-3.05697	4.81407	5.61105	8.22981	1.1824	2.20717	4.93106	5.36375	8.19146	3.15964	7.00672	6.20812	5.09626	8.195	5.44888	-0.0401192	7.07814	5.92911	3.68461	4.99475	2.0139	6.71129	7.85803	7.0482	4.47185	3.92675	7.28578	8.18243	7.63014	7.69883
473	5.33219	2.61	4.47475	4.66866	-2.03351	4.6639	5.31954	8.21685	0.314969	2.93984	4.38582	3.69767	8.04224	3.25939	6.67234	5.9904	4.22009	7.69934	5.53163	3.50657	7.37081	5.17715	2.15148	3.61795	3.40028	4.98125	7.75223	5.2722	3.63568	4.49559	7.71002	6.53003	7.55153	7.72033
474	3.33789	-0.548511	8.43632	5.93624	-2.46128	6.03224	5.90688	7.61879	3.13576	1.13156	3.61371	5.87853	7.85743	5.51151	6.35095	4.17009	4.74794	6.42145	6.82915	0.684803	8.63743	6.27577	6.20243	5.20159	0.944007	5.79882	7.37553	6.0716	5.19171	3.94878	7.1029	5.88156	8.01564	6.70671
478	3.93981	0.388305	3.01133	4.43538	-4.02076	4.00327	4.61917	6.74006	-0.897221	0.873614	2.42254	4.85155	8.16833	4.33481	5.93297	3.6626	4.11385	7.02125	4.47279	0.470227	6.94148	4.89549	4.78529	4.0179	1.80418	4.94178	6.34015	5.16197	3.9522	3.56933	6.47627	5.17441	7.05511	6.24939
479	4.77644	-0.842758	7.64778	6.56246	-4.9149	6.73315	7.06482	8.14565	6.94211	1.76761	4.95203	7.79005	7.74394	3.733	7.2791	6.80009	5.15184	8.4225	7.169	4.77274	6.75554	7.92722	4.95203	4.59646	3.806	8.70819	8.53667	7.06574	6.57935	4.98522	7.30563	7.00581	7.88998	7.304
481	4.8473	-0.527357	4.95203	4.9893	-4.9149	5.52338	5.0814	7.76057	4.27289	1.59933	2.56117	6.96006	7.42653	1.98123	6.33008	6.45116	3.6926	5.46451	5.47084	1.94604	7.66861	6.23506	3.65809	4.08865	4.39716	6.4287	9.02022	3.97752	6.52845	3.73597	6.5851	6.28286	7.70568	6.73022
483	5.04638	0.895646	6.1497	5.58867	-3.26353	5.03337	4.94796	7.21188	4.24549	1.895	4.18489	4.78398	7.84625	4.63602	4.30412	4.23487	3.75853	5.97091	4.9715	3.21074	7.29859	5.68041	4.83312	3.39805	2.79627	4.78398	5.8382	3.52096	4.92658	2.70533	5.38319	4.89905	6.56127	5.33872
484	6.20018	0.707634	7.4132	4.67125	-2.44601	4.53003	5.70043	7.5002	3.1556	1.26419	3.65869	8.74292	6.87991	2.05728	4.53003	6.70099	4.93361	5.90673	4.65979	0.707634	8.07812	6.22826	7.51216	1.45983	2.87686	5.36471	6.22374	3.75727	5.21816	2.58888	5.05503	5.58034	6.63964	4.88559
485	2.88927	-0.84456	2.09417	4.33152	-4.90475	2.51619	2.7453	4.01412	-0.139939	1.32969	1.28014	2.37527	7.74031	5.0791	3.26273	1.86503	1.76011	3.32416	4.13797	3.14467	6.26264	3.07728	0.662835	3.57821	-0.263223	-0.388692	6.86179	-0.670728	1.41424	2.7453	5.25391	1.7253	4.95892	4.04701
486	5.78328	-1.44635	9.15573	6.43897	-4.9149	5.73193	6.18845	6.3727	4.60167	1.74664	3.43635	5.68509	8.17348	2.39176	4.89726	6.46162	2.00267	6.38783	5.15224	4.25547	8.4944	6.66475	5.23685	4.64344	1.02783	5.00782	5.89975	5.6478	5.13829	3.54819	5.18261	6.09981	6.81787	4.72246
489	6.39481	1.21122	6.04834	5.37313	-3.80309	3.73453	4.64323	6.9171	1.80988	3.36573	4.33003	5.71305	8.23915	5.94833	5.24734	6.46507	4.49751	7.48082	3.85118	-1.6071	10.032	5.52173	6.60692	4.13183	2.21127	4.67434	6.37655	4.80214	4.70784	3.13534	5.36326	6.64557	6.61709	5.81628
490	5.85518	3.84043	5.9156	6.1193	1.15186	5.28028	5.36052	9.19683	2.65247	4.76874	4.31224	3.69674	8.65464	4.12771	6.75505	6.69807	4.47244	8.50329	5.0455	1.75503	6.82304	5.76768	1.50943	2.83834	2.05881	5.44055	8.17523	4.54262	4.36306	4.16519	7.04494	6.76738	8.66352	8.21867
492	6.45761	1.94115	6.68959	5.40494	-1.18257	3.79731	5.40494	6.746	2.31071	3.93612	3.34822	4.25499	8.47235	4.32485	4.48285	5.65978	5.4957	6.81019	4.05391	1.62212	8.19057	3.93612	5.67789	0.661793	2.1867	6.12365	6.9798	3.24445	2.50853	2.76959	5.95931	5.16317	7.50447	5.46271
494	4.41872	-0.896414	4.98172	6.42892	-2.46128	3.71127	3.2957	7.1392	2.85688	1.2778	2.25471	5.94444	7.02157	1.83525	4.88232	2.04251	4.8217	5.87798	4.20429	1.2778	8.17893	4.969	5.03302	4.71334	2.86804	3.03664	5.96829	1.46567	5.02504	3.30542	5.96558	3.65472	5.98667	6.0459
495	4.78411	1.94431	8.38618	6.79809	-0.322256	6.17051	6.77669	9.05986	5.56998	1.94431	5.42108	5.70658	8.45048	4.55653	5.92095	6.68206	3.80526	7.15889	6.37676	1.06588	7.9095	7.21686	4.13953	3.72923	1.45778	6.85071	8.17348	6.62839	4.96985	3.19253	6.71523	7.22165	7.56498	6.67845
502	4.72026	-3.00074	5.41598	5.63149	-4.90063	4.72836	5.43312	7.02693	3.88989	1.79374	3.53457	8.12829	8.66071	2.56776	5.68025	4.51263	4.04816	4.63582	4.61063	2.1373	8.23723	5.819	6.52566	4.90944	2.73116	5.04655	7.81718	3.29779	4.80902	3.35906	6.38913	5.30846	6.50474	5.66033
503	6.58054	-3.03475	8.41285	5.81453	-4.90063	4.79922	5.63245	7.8314	3.25591	2.12839	3.65546	5.03337	8.72712	4.9763	4.79922	4.40007	3.33187	5.46111	4.82837	0.867822	8.92181	6.02356	5.42558	2.38863	2.34658	5.79177	7.72844	4.68973	4.86747	3.0754	6.92768	6.31147	7.51778	6.07756
504	5.07081	-3.1475	5.35304	2.75372	-1.13664	7.03913	5.71909	9.02471	1.16487	2.23889	3.30163	5.07081	7.31931	1.66977	6.19302	6.70694	4.0778	5.82122	6.70694	1.95944	7.59612	6.05739	1.72805	1.60898	1.08603	6.83646	9.13614	6.68911	5.26188	4.77162	8.17523	6.21935	9.04672	7.22657
505	4.45283	0.748251	9.25644	6.11544	-2.90329	4.92805	6.17521	8.15957	5.33048	3.38615	5.16334	6.1137	7.67718	2.24528	5.52866	4.63033	4.80475	6.96915	5.34223	2.76258	7.6654	7.13823	5.95162	3.83957	2.93079	6.51561	7.51582	5.01128	5.45671	3.20342	5.97793	6.72106	6.29526	5.48273
507	5.01588	0.126016	8.88062	7.2795	0.560468	6.30288	6.98851	8.72393	6.05483	1.72072	6.00588	6.82036	8.58998	3.806	6.4329	5.7334	4.78784	8.7724	6.54341	0.631435	7.67191	7.70205	5.26396	4.82357	1.78199	6.28537	8.22981	5.35476	6.58297	4.44194	6.38002	7.48169	7.49332	6.91414
508	1.81818	-1.88209	4.25347	5.74288	0.564087	4.63268	4.4618	7.45978	0.696672	1.0231	2.55721	6.29545	7.18884	1.55462	6.2555	3.36122	3.29484	5.27568	7.24006	2.26738	6.87788	7.28892	2.57841	1.81818	-1.18602	5.34694	8.22412	5.44107	5.54236	4.57816	6.96672	6.65327	7.44425	5.94373
509	4.34719	-2.14348	6.58386	5.33671	-0.668554	4.8951	4.9146	9.66993	2.44655	1.41753	2.93079	4.50902	7.92371	1.88522	5.63637	3.71501	4.56235	5.83839	5.43423	4.34719	6.93854	5.52208	3.76139	2.68509	-0.28184	6.06195	7.55562	3.76139	4.35949	4.86704	6.95525	5.32448	8.66639	6.42295
510	4.62007	-1.43204	8.91236	6.93937	-2.08783	5.20468	5.76029	7.65285	4.5203	1.65716	3.68871	4.91261	8.62025	2.95728	5.15776	3.87302	4.67379	6.65055	5.6762	2.15018	8.4459	6.0798	5.77456	4.88232	0.443307	4.93148	6.8362	3.87967	4.40847	3.24926	6.08986	5.84024	6.98531	6.38024
511	5.4521	0.0980938	7.08433	5.90785	-3.19837	3.77146	4.60864	7.75456	2.3847	1.89412	3.92348	5.56476	8.3263	5.23108	5.24689	3.30646	3.31586	5.52383	5.75091	0.00825434	8.7724	6.09206	6.09362	3.99659	2.97529	5.42296	8.13703	4.23043	4.87326	3.29519	6.62819	5.84736	7.36229	5.90877
512	5.91617	2.92095	5.67222	5.42633	-2.6213	4.16404	5.35923	7.12247	0.269	2.81145	4.32564	5.0973	8.61743	4.2406	5.98402	6.48523	4.73169	9.39038	4.96934	4.8096	7.7486	5.59216	2.70756	4.73516	1.93153	4.06988	6.81486	4.3914	4.09143	2.90843	6.2725	6.79691	7.08233	7.01678
516	5.99446	2.785	4.21088	6.43796	-0.908928	4.33049	5.37069	7.9636	1.77308	4.27784	5.40637	5.28585	8.74936	4.1046	5.77141	6.62499	4.21502	8.82605	4.8697	3.64379	7.8191	5.89773	2.39176	5.70429	2.97687	4.38319	7.28059	4.02256	4.40194	3.37152	6.15529	7.03689	7.43564	7.28969
517	2.8261	-0.761632	3.15989	6.40147	-1.79263	5.00908	5.76423	8.26593	3.59783	1.60623	3.39385	6.05041	8.82264	1.885	6.20354	6.28598	4.24426	6.67484	6.14875	4.16003	7.11586	7.15365	5.09122	4.27628	4.42721	5.2876	7.2485	3.96492	5.40494	3.4343	5.66049	6.50474	7.1209	6.46119
518	2.27202	3.34451	3.17534	6.98628	1.37975	7.03689	7.31816	9.94333	5.73624	1.80098	4.46563	3.69284	7.77291	2.76097	6.96824	6.63867	3.45335	9.326	6.29144	2.91607	7.07522	6.6768	3.41758	1.80098	1.14836	5.85973	7.84508	6.42892	5.14028	4.55653	7.18322	6.80145	8.14714	7.48257
519	6.57672	-3.43903	5.45403	5.45403	-3.43903	4.78612	-3.43903	8.88984	-3.43903	-3.43903	-3.43903	3.43342	6.57672	-3.43903	4.78612	4.78612	-3.43903	4.78612	5.92427	-3.43903	7.32543	3.43342	-3.43903	3.43342	-3.43903	5.92427	7.17127	-3.43903	3.43342	7.69137	6.28921	4.78612	7.46237	6.28921
521	5.55744	0.677329	5.6248	5.69283	3.21049	1.60399	3.93833	5.35102	1.15604	0.972812	2.85458	5.44152	7.04789	3.40078	6.46317	7.53246	3.37131	6.95104	4.03726	1.6733	6.67516	5.94548	4.12087	2.46455	1.34614	5.19799	6.71877	6.24565	5.17295	3.42363	5.60114	7.63014	7.19697	6.42033
522	4.45403	1.0416	5.3142	5.69508	-1.87136	3.78908	5.31954	8.30225	2.52588	0.679542	3.09013	4.6019	7.88463	4.32542	5.40189	4.61829	4.36855	6.38764	3.71962	0.734225	8.3263	6.18384	3.42107	1.5647	4.00928	4.00928	6.72768	4.03997	4.53791	2.86165	6.47256	5.89107	6.9701	5.47141
523	4.87028	-2.75826	6.06353	5.80393	-2.75826	4.30134	5.52599	7.27063	3.47626	1.47909	3.80813	5.16893	8.10946	4.4532	4.65584	6.15223	5.34626	5.8361	4.98981	2.45169	8.63743	6.3065	2.64889	2.63205	1.41466	5.13885	5.80491	5.93718	4.89763	2.95222	6.12984	7.1705	6.33593	4.88339
524	6.29045	1.11128	7.8191	4.54389	1.87667	7.24552	5.31856	8.38068	1.53286	1.7735	2.6746	5.74448	8.11203	3.82314	5.52493	6.21049	6.34117	4.15699	6.54134	4.367	6.55165	5.95664	2.20251	4.083	2.95777	5.40268	7.29358	6.50063	5.26495	4.25205	6.967	5.75183	8.1664	6.71877
527	7.19545	-0.314892	5.08412	4.80475	-4.90475	4.62279	5.33708	8.1388	1.95753	3.95469	4.74745	6.23828	8.00153	6.62232	5.01085	7.02065	4.20229	6.44331	4.46685	-0.876612	10.4009	6.41043	6.02505	2.65323	0.89967	6.20743	6.94597	4.98826	5.54113	2.38778	5.35842	7.04013	6.74677	5.33424
528	5.44585	-1.35593	5.39452	6.5889	-0.578818	7.05641	5.97723	9.43582	1.54581	1.24975	3.71616	2.48287	8.3139	2.0644	6.06156	7.3048	3.40508	7.47801	6.09558	3.97364	7.74332	6.32609	2.0644	2.6765	3.15388	7.25041	8.39274	5.58391	4.38582	4.8166	7.13858	6.56878	8.4237	7.6874
534	5.85502	1.13789	7.11898	6.69487	-1.75749	6.06388	5.87529	7.82476	4.70338	0.921489	4.25965	5.49741	7.86566	3.51981	5.62086	6.24367	3.10015	5.43687	6.23948	5.15242	7.80362	6.89198	3.95008	4.36565	4.5354	6.01592	7.52542	3.93079	5.09074	3.3901	6.30441	6.99214	6.76945	5.46872
535	5.13012	-4.9149	-0.0430398	4.13862	-2.62743	2.90294	3.50067	5.34709	-1.43332	1.01134	1.72252	5.58539	8.06819	5.37719	5.04672	5.96805	3.57984	3.51148	6.33399	7.40779	7.59824	4.45527	1.78341	5.97011	4.31321	6.46738	7.37081	3.43668	2.85841	4.90151	6.16041	4.89708	7.72157	7.27443
537	2.06074	-1.17777	5.12099	3.92446	-4.91078	2.28982	2.49485	5.67713	-0.477283	0.771976	1.24494	5.17558	6.77876	4.64224	4.87291	5.6527	2.86469	5.02431	3.93859	0.101276	7.2485	5.79535	2.18389	0.706107	-2.55856	2.27073	6.10291	1.17028	5.27846	2.56723	5.5959	6.00722	5.67148	4.50162
538	3.9949	-1.02793	3.66628	3.91745	-4.9149	2.78058	3.15625	5.17225	-0.28806	1.63838	3.00103	5.26907	8.3101	6.05631	4.14557	4.46704	3.8409	3.79938	3.82367	2.95828	7.91671	4.71953	5.66909	4.03394	4.33665	2.5358	6.25044	3.99081	4.50065	3.48132	5.8194	5.5883	6.01466	6.15967
539	4.94729	0.664197	7.95216	5.50905	-2.56555	4.46261	4.05252	5.32336	1.71479	1.89314	2.94786	5.59651	7.80678	4.7553	4.58803	3.35234	3.56236	4.57538	4.73725	3.23353	8.26402	5.53448	5.45619	4.13604	2.80566	3.07619	6.35115	3.5402	4.7553	3.14642	5.34725	4.02324	6.15467	5.07381
540	7.10934	-0.525712	4.42192	5.60638	-0.525712	3.81427	4.25749	7.06574	2.48703	1.35658	2.84568	5.41138	6.7334	3.82117	4.29777	5.7422	3.8689	5.14809	2.88434	1.29185	9.01802	5.50032	4.50588	2.17548	4.35624	5.63997	5.6564	3.29519	4.75257	2.57005	4.86657	5.7292	6.41487	5.65842
541	5.79395	2.7972	6.79556	5.9268	4.46239	4.51592	4.48672	7.37895	-0.132646	2.90971	3.85839	3.86346	8.89183	2.23812	5.04897	6.80992	3.59665	7.36271	4.15686	-0.344256	6.32467	5.04235	1.93798	3.8746	1.99251	4.02278	6.87991	6.34473	3.70933	3.1197	6.55334	7.38496	8.63166	6.91561
543	3.82392	-3.25021	-3.25021	5.72051	5.72051	3.82392	5.08361	8.99264	3.82392	3.82392	3.82392	-3.25021	6.78736	-3.25021	5.72051	5.08361	-3.25021	5.08361	3.82392	3.82392	7.20217	-3.25021	-3.25021	-3.25021	-3.25021	6.51522	6.1639	-3.25021	5.72051	8.32207	6.1639	-3.25021	5.72051	3.82392
544	4.85552	-0.0486427	6.00964	4.74147	-4.90063	2.57173	3.5973	6.23828	-1.75674	2.46455	2.4888	3.9763	7.26592	5.86832	4.43266	3.2875	4.03186	4.51263	3.297	2.79743	6.80666	4.41723	2.61107	3.39539	4.12406	3.37794	4.94255	2.44283	3.54847	2.31124	5.16801	4.89745	6.13934	4.89055
547	5.1275	3.17439	6.87526	6.37828	1.26644	5.64296	5.89847	8.11459	3.99443	3.96846	5.82429	4.76614	8.73331	3.65619	5.52318	6.34158	4.45403	7.85552	5.26014	2.79101	7.3303	6.3708	3.75534	4.82147	2.93417	6.32362	7.62198	4.47001	4.1573	3.45877	7.16795	7.04305	7.52338	7.36143
549	5.04973	1.50979	8.36247	6.22561	-2.25114	5.22861	5.45434	6.23526	3.00364	1.7904	3.3988	4.45837	7.98891	3.1861	4.66297	4.57656	4.14489	6.68702	5.03531	0.999712	8.06896	5.33078	3.83287	4.79036	1.50979	4.17038	6.60387	5.84137	4.09162	2.95728	6.75735	5.40174	6.59669	5.7357
552	1.75569	2.00918	8.91779	6.03893	-0.758991	7.46789	6.67869	8.41285	5.40983	1.07577	4.77882	5.25138	7.58598	1.59759	7.37161	4.11727	3.22349	9.64495	8.94591	4.11135	7.79138	7.85552	2.6348	4.05548	-1.3568	4.99865	8.3315	4.72224	5.58469	4.59146	7.55248	5.38728	7.59514	6.77209
553	3.83333	-1.98972	2.58816	6.22975	-1.28586	3.73891	4.39523	8.27735	0.197102	1.98992	3.47626	4.60619	7.63314	3.91048	4.92131	3.09119	4.25347	5.88473	3.70933	3.27845	7.87127	5.0373	1.73243	2.35382	0.708463	2.68239	5.37262	3.99617	4.33875	2.68239	4.97538	4.8471	5.35923	4.83681
555	2.49022	5.08063	5.55969	5.70155	-0.141277	3.13934	3.6227	7.13074	1.51363	1.38	2.42001	3.50255	6.42399	3.51269	5.76852	2.49022	5.11257	9.09748	5.03009	0.18746	7.69934	5.07224	1.03217	1.09477	0.457526	1.76825	6.57417	1.58504	4.18002	4.06968	5.19361	3.85864	6.7879	6.71499
556	4.43288	2.09877	6.18173	4.96428	-0.523899	5.33725	5.77335	5.44107	0.178122	1.84279	4.05503	4.88155	8.18432	3.31543	4.62396	5.93662	3.34919	6.62545	4.31184	4.07964	7.39943	5.39013	3.87902	4.21197	2.51405	4.1346	6.32087	5.16317	3.63075	2.97447	6.18484	5.98171	6.98044	6.48797
557	-0.546857	-2.55856	1.97019	3.17298	-0.816018	2.64571	2.74193	4.23702	-0.816018	1.03904	1.49091	2.27913	3.81246	5.2779	3.68376	0.376031	3.60656	4.69388	5.42244	4.79207	5.49513	1.33914	-0.546857	7.59104	-0.546857	0.228763	8.21237	-1.15549	-0.303958	6.27722	3.5938	1.1711	6.17931	5.78693
559	4.54165	1.90382	7.47195	7.63119	1.11737	7.63592	7.57439	9.67813	6.88621	3.27984	6.00907	6.95104	8.34825	3.36285	6.63371	7.45032	5.04621	8.0765	7.33321	2.04479	7.19249	7.70793	4.91411	5.34255	3.35147	8.43968	8.81919	6.02973	6.34314	4.65867	7.59922	6.80906	8.80896	7.85427
560	5.13547	1.35585	5.09457	5.43792	-2.77544	4.2362	5.43299	8.07309	1.26814	2.61659	4.24107	4.94461	8.7943	2.70638	5.49494	5.19951	3.74415	6.7349	4.75634	-0.034521	7.10515	6.60747	5.8423	3.46739	3.08986	6.80966	8.53667	6.00052	4.28868	3.13912	6.92229	6.41419	8.06819	6.91193
561	6.09097	-4.61177	3.16015	1.29883	4.07077	3.16015	1.29883	6.211	-4.61177	-4.61177	1.29883	-4.61177	5.24616	4.07077	1.29883	-4.61177	-4.61177	4.07077	3.16015	4.60217	5.82122	5.82122	-4.61177	4.60217	1.29883	1.29883	4.07077	1.29883	1.29883	5.82122	4.96795	1.29883	4.96795	4.96795
562	3.10413	2.18723	6.96915	5.17627	-4.89651	4.27927	4.52261	6.35339	1.15867	1.07935	2.64571	4.12637	8.49311	5.13267	4.55009	3.28217	4.0849	4.66866	3.74696	-0.0542054	8.34619	5.0586	3.35679	3.30671	2.15407	3.33095	8.78916	3.85485	3.82573	2.56979	6.23506	4.8164	6.48953	6.63177
563	5.50233	0.0243886	7.98891	4.97719	2.52263	6.02621	5.82067	7.57776	0.690247	3.30349	3.43901	4.13278	7.72157	3.95399	5.12162	6.08517	3.67334	4.95945	4.44503	-2.29675	7.10184	5.35019	4.56991	1.51015	2.62512	6.86468	6.90264	6.04278	3.85275	3.81743	6.63748	7.07325	8.44806	6.82467
567	6.5587	-4.60354	5.37383	-4.60354	3.89745	-4.60354	3.89745	6.88595	-4.60354	1.26064	3.01075	4.44694	7.13858	-4.60354	3.01075	4.44694	-4.60354	6.03285	3.01075	-4.60354	7.71235	3.89745	1.26064	4.44694	1.26064	1.26064	5.12174	1.26064	5.58087	5.12174	6.73809	6.15892	6.64798	5.37383
568	4.28267	0.0941201	6.51542	2.809	-4.9149	2.59926	3.97405	6.08102	-0.163107	2.07406	3.36768	4.2158	6.65402	5.25055	3.72077	5.27516	1.47659	4.97739	4.13753	0.00825434	7.00767	5.02215	1.87509	0.848604	-0.667867	3.53156	7.12729	4.24228	4.05442	1.72695	5.28266	6.35283	5.5117	5.41175
569	4.2566	0.313969	4.22138	5.97701	-2.5401	5.73721	6.30946	8.93733	4.4459	1.38944	3.67006	5.57979	8.94591	3.49423	5.93878	5.7306	3.7065	5.7757	7.01866	2.72097	7.52949	6.82382	3.97654	2.77079	0.225708	6.05558	8.69282	5.94341	4.85337	3.56933	6.74212	6.95013	8.06972	6.48196
572	5.85711	-1.76597	4.4909	5.36019	0.329072	4.82255	5.71495	8.24486	2.5344	2.69527	4.30439	5.02504	8.5576	3.22131	5.59685	5.83324	2.5344	6.74162	5.99634	0.626292	7.3679	5.94963	3.32112	1.76847	0.329072	5.30729	7.57297	5.2589	4.75668	3.76156	6.33459	6.65741	7.26327	6.28223
573	5.479	-3.2483	9.29629	4.87131	-4.92313	4.06354	4.43266	3.26706	1.6985	2.48544	2.7479	6.47022	7.87857	1.54508	3.4381	4.08089	3.50458	4.80285	4.13862	4.45565	7.87402	6.86952	5.32148	3.25373	2.95554	3.90613	4.87131	4.36362	4.22047	2.98942	4.26297	3.82007	4.88449	4.3217
574	0.722122	-2.89188	2.73688	5.79161	2.54046	3.81076	4.47724	7.51264	0.722122	1.3421	1.51141	3.73891	8.79611	4.8524	5.06616	3.98509	2.98974	3.96869	5.02164	6.59005	7.43342	5.03026	4.78214	5.98133	3.39539	5.04415	6.71629	2.65365	3.53563	5.56891	6.37356	4.12509	7.13995	6.51205
576	3.1282	-4.77453	5.67713	6.11869	0.566441	5.8442	5.09176	7.07945	3.73672	-4.77453	2.17392	0.566441	6.17772	4.45909	5.09176	3.1282	2.17392	6.54707	3.1282	6.05297	6.93937	4.92639	-4.77453	5.09176	0.566441	4.14863	7.07945	0.566441	2.17392	6.17772	6.85456	4.14863	6.6919	6.88219
577	3.56106	-0.438126	7.04758	4.86848	-2.21612	5.13162	5.1829	7.21119	2.83155	0.816417	2.89603	5.99536	7.85306	1.53082	5.14569	5.17364	2.96824	4.25251	6.00756	4.09832	7.61016	6.20523	5.07314	4.36724	1.8487	4.78635	6.79134	3.74543	5.42653	3.24557	5.88196	5.67377	7.07846	5.42108
578	6.87929	0.376031	4.73976	4.98309	-1.30644	4.84546	5.45671	7.60268	-1.72527	1.6418	3.32989	3.63443	8.23723	2.82472	4.85273	6.53049	3.61249	6.76358	4.58362	1.42315	7.70621	5.57522	2.88277	2.84435	1.2524	6.05521	8.34004	4.64281	3.9515	2.82472	6.62376	7.91802	7.70205	6.51092
580	5.48203	-1.51294	4.05003	5.40109	-1.51294	4.74573	4.68549	8.30321	1.7164	2.05271	2.18945	3.81781	8.44326	3.13224	4.463	5.28186	2.91498	5.45062	4.95927	0.556162	7.01229	5.6478	2.35691	-0.322764	0.734225	5.02469	8.4017	6.20039	3.9011	2.88649	6.36229	5.58052	7.86701	5.6478
581	4.75934	3.18084	7.7665	7.60174	0.227967	7.41791	7.36915	10.2369	5.2586	3.69526	6.29339	5.85836	8.68107	2.31939	6.54908	7.98754	4.6006	8.32937	7.01777	5.05842	7.6841	7.53246	3.53209	5.23936	4.2632	6.82492	7.78253	4.51218	5.36309	3.83892	7.06381	7.68526	8.49182	7.47106
582	5.67187	0.272162	3.40544	3.94147	0.272162	6.09344	4.59278	9.47006	-4.8924	3.04413	1.28089	2.58441	7.29479	3.04413	7.24698	6.32027	5.33689	7.4027	5.19586	2.58441	6.61733	5.46381	0.272162	1.28089	-1.29144	6.96547	7.9928	6.61733	3.7006	5.85376	7.22396	6.29318	8.26402	8.11296
583	5.78836	1.16685	3.81643	6.31677	-1.70454	5.66339	5.89533	8.88062	3.86268	3.75775	5.13973	4.41804	9.01163	5.56857	5.34709	8.43632	4.19043	6.8362	4.76633	2.4211	8.11296	6.18825	5.19912	4.9739	4.05503	7.24552	8.0906	5.74135	3.97864	3.50767	6.84885	6.63988	7.83843	7.12439
587	1.27288	-4.89651	2.38778	5.70782	1.27288	5.5619	5.16397	7.53895	2.07297	3.41884	4.06715	3.89986	5.84024	5.83117	5.92506	3.86664	4.72305	4.40555	6.59456	4.949	5.73606	4.91772	0.838978	5.84872	-0.0906859	5.52227	9.17581	3.97311	2.28688	6.72235	5.81141	4.48433	8.54457	7.91966
588	5.66209	2.27462	7.8518	7.22094	-0.532378	6.15582	6.71877	8.77578	5.04897	2.90294	4.12454	6.48817	8.93733	3.73398	6.03529	6.52448	4.3582	7.21796	6.57028	1.03854	7.49239	6.91261	5.6278	5.64213	3.29113	6.96212	8.62588	5.14365	5.04897	4.31122	7.2136	7.49381	8.3884	7.53705
589	2.80534	-2.4239	5.66909	4.11059	-0.743835	5.41189	5.51308	8.45048	1.58609	2.68328	2.80534	3.16623	7.02378	4.27049	5.27651	5.19815	3.52681	5.57122	4.22593	0.00495669	6.35176	6.5574	4.14099	-0.743835	-0.743835	6.9246	7.85743	6.21475	4.07925	3.24952	6.47279	7.25638	7.62498	6.19781
591	4.35131	-0.410886	8.90281	6.40044	3.17236	5.04161	4.62486	7.38099	4.61208	3.26665	4.95626	6.48837	7.14323	4.41226	5.50678	6.61442	6.52712	6.79054	5.56526	2.564	8.54192	6.69626	5.5995	5.29781	4.10416	5.12484	7.30137	3.50429	5.88134	3.65472	5.75078	6.71755	6.52326	6.30588
596	1.34809	4.58842	4.63193	4.73803	-0.625562	0.918357	1.59296	4.36035	2.83382	0.377424	1.13916	2.37646	4.58566	4.15003	6.42079	1.65833	5.22321	9.44231	4.05947	-0.426001	7.21686	5.74328	1.42054	0.628101	1.90781	1.17146	5.39047	0.478201	3.28841	4.76836	4.81448	2.62856	5.29996	5.8751
604	4.4791	0.72614	9.61352	6.97108	-3.05917	6.23928	6.21066	7.41094	5.14523	1.98379	4.07109	6.69136	6.98879	4.49721	4.99309	3.90227	3.93885	6.08122	5.98729	3.37282	7.95358	6.68401	5.79788	6.72663	4.0285	4.83205	7.73727	3.16737	5.07798	4.02182	6.47344	4.72934	7.14359	6.2745
605	1.35201	-3.12749	5.08924	3.8387	-4.90475	3.62609	4.0242	5.18246	1.03272	2.63768	1.81732	5.45242	8.15248	5.92393	3.17371	2.78347	5.27342	4.12491	3.38741	4.36052	9.08333	4.91575	4.83872	2.73429	0.840377	2.9725	4.62207	2.61107	4.37023	1.89856	5.36707	3.74136	5.38385	4.6809
606	2.86445	1.70162	9.75734	6.05331	-0.60606	5.19707	5.76029	7.60806	5.03132	0.848604	4.02901	5.82047	7.58799	3.81515	5.26983	5.32664	3.25373	6.55357	5.72189	1.66832	9.0422	6.99452	5.88995	4.35271	2.54013	5.12587	7.16579	3.64979	5.46725	3.84518	7.01807	4.91118	7.4893	5.71374
609	4.75441	5.10846	9.33226	6.37382	0.330078	5.88605	6.87817	8.97425	2.59554	3.12611	4.24789	4.19716	8.57882	3.12611	5.31327	4.78612	5.31327	6.87217	5.94184	1.23835	7.53437	5.80755	6.25065	3.83978	1.23835	6.87817	8.31904	5.5619	5.05936	3.97703	6.7608	6.40021	7.96573	7.92722
613	0.4212	-2.70457	5.16024	4.542	1.0656	5.05374	5.49345	8.7724	1.22624	4.61465	4.8648	3.07696	6.01896	5.26413	5.58469	3.96587	4.31144	3.35147	6.24308	7.20859	5.77141	3.45746	0.158262	5.09258	-0.512998	4.94863	8.81753	2.92552	1.61857	6.25895	5.09258	4.26182	8.23065	7.15552
614	5.27359	1.24252	6.46003	7.00581	-3.23364	5.36907	5.56769	7.6788	4.22593	1.90499	4.90618	6.02699	8.14388	5.56062	5.22702	6.82517	4.61361	6.99621	5.65248	3.76256	7.81348	6.49856	5.31588	6.49959	6.46957	5.48203	7.63592	4.61769	5.47049	3.69793	5.82499	6.39853	6.42789	6.233
616	2.87573	3.06967	3.64126	6.6594	-1.36976	3.38402	4.05331	5.61579	3.96536	2.02882	1.63296	3.46827	8.10236	3.32539	5.01484	2.36689	3.8542	7.41791	4.00565	6.80966	7.15687	4.07355	0.976698	2.53475	7.33939	2.39321	6.71576	2.47599	2.00541	3.8838	5.60957	3.27957	6.45459	5.78887
618	5.16228	-4.80114	4.11461	0.856091	-4.80114	3.01104	3.01104	7.07258	-4.80114	-4.80114	3.01104	-4.80114	5.48255	-4.80114	0.856091	-4.80114	3.01104	4.11461	4.11461	-4.80114	5.96126	5.16228	0.856091	3.01104	3.01104	0.856091	3.01104	-4.80114	0.856091	6.61369	5.96126	3.01104	5.48255	5.73988
620	3.48881	1.92182	8.12563	4.89191	-3.09413	3.30084	2.95404	4.97595	2.07218	1.20743	2.3458	4.26873	7.39986	5.03443	3.87902	5.54203	2.4895	5.40391	3.98835	1.82129	5.81291	5.70636	4.41387	5.93205	-0.167478	3.60581	8.74614	2.28621	4.33786	2.13244	5.78836	5.47583	5.41552	4.76303
622	5.58776	-1.03759	5.74918	5.6123	-4.90063	4.79074	5.92313	7.91802	4.97372	1.4646	4.44567	6.26362	8.94591	4.69543	4.26914	4.91789	5.91135	6.37103	5.15721	0.662835	8.45286	6.52448	4.54306	3.06855	0.934195	5.17984	7.35893	4.74691	5.30254	4.09549	5.53653	6.72617	6.97561	5.07872
623	4.61391	0.158262	6.57152	6.73647	-0.206947	6.77341	6.71098	8.75602	4.44143	2.30109	4.80314	5.58539	8.11296	3.21729	5.63333	6.29692	4.71877	6.80093	6.00389	2.43648	7.46928	7.47378	4.91612	4.73186	5.14919	7.61133	8.52659	5.53707	4.28173	4.2362	6.9391	6.58867	7.93136	7.26401
625	5.0229	3.9218	4.06621	6.11789	-1.56067	4.32924	5.11705	7.92234	3.20449	1.5613	2.81759	2.44634	7.95791	3.98947	6.00756	5.44771	4.8259	8.18432	4.52416	3.08902	6.94774	5.44169	2.70533	2.03643	4.55276	4.99706	7.78196	4.00499	3.20449	2.69214	6.23605	6.75	7.66861	6.66837
626	5.74666	-0.222978	6.00946	4.38034	-4.89651	4.98141	4.57935	5.88134	2.46081	1.05829	0.964307	5.00498	8.41767	4.1834	3.80243	2.67556	3.1604	5.10539	4.11506	-1.32363	8.4622	4.52056	4.96019	2.74019	4.45582	4.70985	7.39309	3.38402	4.39802	2.78347	6.35074	3.92076	6.69414	4.41271
629	1.81275	-1.74032	7.98312	6.1606	-0.870231	4.51733	5.86052	8.15691	2.26881	2.37184	3.17236	6.38449	7.26954	6.60624	5.62579	4.71804	4.62486	3.18326	6.79288	7.42653	6.13133	5.40223	4.01179	6.78312	2.88806	5.40223	8.57083	3.3751	3.03639	5.94851	5.98402	5.64733	7.96643	7.37476
630	5.08428	2.44708	9.31353	5.5957	0.358418	6.05721	6.7264	9.44231	2.90116	4.54659	5.1124	4.60507	8.33363	3.54479	5.52099	4.93196	4.05806	7.15986	5.58503	-1.44604	8.62299	6.61001	4.58803	3.94966	5.07491	7.15552	8.30321	6.06253	4.48344	3.92348	6.53364	7.23501	8.11784	6.93883
631	3.29837	2.05463	8.90281	7.2978	0.403782	7.39646	7.09533	9.326	5.71926	0.735069	4.9893	5.66395	8.4105	2.5341	5.85502	6.47394	3.71041	6.00815	6.63349	4.01051	8.15078	7.20664	4.97241	5.1124	6.49789	6.57814	7.55059	5.03815	5.50172	3.86474	7.25568	5.99993	8.10236	6.67374
633	6.18446	-0.604127	7.07917	5.22435	-4.90063	4.50418	5.28012	7.35309	4.33502	1.49213	4.0332	5.1652	7.84685	6.74649	4.36799	3.62869	3.62869	6.66837	5.0953	0.149205	9.10693	6.5796	3.27671	3.9509	2.85137	4.05468	5.94985	3.90738	4.92909	2.81145	5.67924	5.13482	6.24407	4.85445
634	3.18084	-1.46877	5.74726	5.62827	0.503616	5.12464	4.33294	6.39125	1.33829	1.13236	1.85831	4.67028	7.34051	4.75818	4.90297	5.17676	3.5148	5.20081	5.38762	1.65134	6.53488	5.62495	2.47533	1.83638	-0.591462	2.75432	7.70568	4.34719	4.63751	3.00522	6.6768	3.9515	6.47533	5.50506
636	4.75213	1.15515	7.12439	5.10133	-3.35165	5.18762	6.69286	8.64581	1.79556	1.65747	4.50333	5.63047	8.37952	3.81492	5.54462	5.97665	3.60245	6.04777	5.75759	0.435681	7.82476	7.18096	4.2545	2.85813	0.556162	6.83402	8	4.98422	4.36758	2.89305	6.47981	6.80693	7.56045	6.736
638	3.55888	0.795803	5.68905	4.99443	2.50741	5.00335	3.49842	8.8474	-0.96421	1.66037	1.26087	5.21322	6.98286	2.50741	5.6142	3.28477	4.26204	5.43861	4.81205	-4.90063	7.26916	4.38712	5.08981	0.795803	2.95612	6.46631	7.70507	4.22307	3.89986	5.24448	6.95189	3.95008	7.90749	7.325
639	3.87065	1.46604	7.26147	5.25327	-4.90063	4.24021	4.90634	6.27531	2.85983	1.92111	3.48759	4.39266	7.13788	4.00619	3.95693	4.34888	3.51102	6.33808	4.20995	-2.92335	5.98045	5.49776	3.60432	3.39779	1.03326	4.93252	6.72825	3.62403	3.63204	2.57729	4.84384	5.77783	6.89838	5.27018
641	6.56604	1.46241	6.85372	5.5527	-3.24447	3.84415	4.61917	6.58077	3.42778	1.16795	3.51016	4.65279	7.55997	4.10085	4.21372	5.09495	3.60834	6.55766	3.66871	-2.00203	8.23915	6.67869	4.21763	3.78505	1.30058	4.54033	6.51092	3.44615	4.21372	2.90843	5.28617	5.32915	6.40747	4.92291
644	4.92131	-4.88319	5.48711	3.97654	0.965629	3.71583	3.29044	7.48836	-4.88319	1.85902	-0.858957	1.85902	6.66576	5.14398	4.88275	3.61707	5.37466	4.19043	4.67722	1.45957	7.58167	4.19043	1.45957	3.89513	-4.88319	4.72384	6.91531	4.92131	2.40373	5.17459	6.83057	4.76536	7.47378	6.60081
647	5.54006	-4.89651	-4.89651	-4.89651	-1.41841	1.05322	-4.89651	9.52049	-4.89651	-1.41841	-4.89651	-1.41841	5.54006	1.05322	-1.41841	-1.41841	3.6442	1.05322	1.05322	-4.89651	8.06667	5.26667	-4.89651	-4.89651	-4.89651	5.54006	5.3482	1.05322	2.93535	7.07945	6.08319	-1.41841	5.99278	4.12887
650	3.8065	3.09443	6.50035	7.00767	1.53391	4.04641	4.9034	8.46975	4.63012	2.49426	3.53099	4.227	8.49686	3.11943	5.42541	4.99475	3.45903	7.18286	5.00465	-0.886638	7.01615	5.76475	2.77762	3.4698	2.98467	5.84459	8.19146	4.31571	3.87321	4.30629	7.3336	6.05265	7.63366	7.25568
653	1.68181	-4.91078	5.78484	5.44609	0.808331	3.50657	3.56106	5.34412	1.46531	1.34344	0.485721	3.43693	5.81825	4.81049	3.42232	0.708647	2.50136	2.72191	5.95298	7.65475	5.57178	3.53284	0.808331	7.80422	0.808331	1.62895	7.94693	0.708647	1.68181	5.51293	4.76303	3.18326	6.54525	6.4859
655	2.61386	1.42484	8.97828	5.94444	-0.720808	4.85824	4.95318	6.88423	3.49166	2.6696	4.0242	3.67936	6.23177	3.54955	4.00789	4.18974	3.54297	6.0214	5.28169	1.35069	6.32324	6.0729	5.42415	3.02977	0.207756	4.64323	6.2064	3.51944	4.14146	2.6696	5.58738	5.70011	6.31909	5.19285
658	3.54979	-1.59029	7.13174	4.31555	-4.90063	4.27149	3.49491	6.51993	-0.212643	0.931949	2.25631	4.89691	7.62764	4.32981	5.38762	1.37225	4.35696	5.59093	5.41236	-0.725292	6.39874	6.62107	3.69309	1.21062	-1.93778	2.1783	7.6885	1.87342	4.73186	2.87387	6.56148	7.2422	7.03438	6.27765
662	6.70126	-2.51598	6.88423	5.52462	-0.515725	4.44	4.73364	7.70673	2.43236	1.54683	4.08182	5.29711	8.11377	4.77363	4.62878	7.10547	3.57047	4.93866	4.8858	3.94641	8.2678	6.41967	7.48036	3.85538	4.16027	8.07895	7.6375	5.09159	4.8073	2.62985	5.7529	6.77263	7.2978	5.49875
663	3.16255	0.931949	7.59404	4.32655	-0.201708	4.17884	4.57935	6.35339	2.97999	2.68061	2.87072	2.84922	7.59001	5.61797	3.22482	4.01774	2.52032	5.63674	4.21113	-0.728596	5.51323	5.14172	2.22168	2.07549	-0.201708	4.06925	5.459	3.0468	3.43086	1.82069	5.6393	4.74085	5.64317	4.45909
664	5.92112	0.593734	5.14749	5.89734	-0.0684051	3.92988	5.8192	6.93257	2.68373	1.49586	3.09755	5.45273	8.57882	5.95394	4.88287	6.69364	4.75071	5.6575	3.57578	2.68373	9.37065	5.47404	6.3636	3.69614	3.32855	4.00853	6.58603	3.83115	4.9995	2.78255	5.52745	7.25081	6.75372	5.69283
667	6.1935	1.70914	6.76051	4.83063	-0.750419	4.09425	5.32316	6.56931	-0.619756	1.55821	3.27786	5.1844	9.03792	3.20469	5.19141	8.02867	2.84687	5.95216	4.50876	1.52933	8.45525	6.49213	4.44021	2.76776	1.52933	4.94255	7.14573	6.48479	4.8738	3.33128	6.09255	8.03903	7.32206	6.5948
668	2.95612	-0.052422	6.00643	6.71732	-1.67629	4.6621	6.59258	9.79293	4.003	0.909457	4.31063	6.47553	7.37433	3.0542	6.10592	5.69093	3.74235	8.58301	6.53414	1.38473	7.74981	7.75645	3.55003	2.19877	-1.08646	5.14885	7.26066	4.50377	6.10455	3.87032	5.4112	7.04375	7.00201	5.95003
671	3.95064	0.779557	5.84384	5.47567	-0.651933	4.97462	6.31254	8.45968	4.00327	2.29136	4.2158	4.0383	7.76463	3.23546	4.60258	6.18282	2.95018	7.53141	4.95772	1.23115	6.53268	6.2405	2.93368	2.38697	1.656	5.21216	7.2497	4.56866	4.06946	2.64181	5.32205	6.74371	6.94985	5.17842
672	3.78332	-1.16871	3.62403	5.91355	-1.16871	4.61208	4.87152	7.84883	2.48676	1.36639	3.66148	3.90594	8.69282	5.45571	5.98647	6.24207	5.01505	7.45752	4.76836	3.57771	6.31127	6.20812	4.16623	3.615	5.77473	5.22877	8.05179	5.35527	3.8084	2.29695	6.41443	7.00388	6.85621	5.84266
673	5.26116	0.505521	6.40682	5.57368	-2.59107	3.56798	4.72135	7.04175	2.44471	1.98004	4.10165	5.54353	6.8222	3.90559	5.11628	6.98136	3.96261	5.38006	4.72934	3.74934	8.52911	7.44216	4.92711	3.60029	5.3452	5.10964	7.00201	3.82695	4.96795	2.87848	5.38602	6.44221	6.24961	5.21029
674	5.22185	1.41908	6.49959	5.16746	-4.9149	4.26755	5.79979	7.40396	1.99861	2.81565	4.34946	4.93523	8.58998	4.77867	5.55446	6.1315	3.4856	6.78626	5.05503	2.42767	8.22412	6.62452	3.85985	2.85935	1.83279	6.20121	7.77415	5.00577	4.43094	3.12171	6.24247	8.00593	6.62908	5.96273
677	6.2479	-0.620048	4.5563	3.67194	-2.8795	2.70533	3.02217	4.63323	1.20743	1.50602	2.01564	3.45724	6.37889	2.51512	3.49607	3.70443	2.44149	4.51699	4.61917	1.98253	6.9085	5.22235	5.7757	2.17729	1.82609	6.12865	8.03617	3.82145	2.84841	3.18905	6.05838	6.13168	6.25736	5.13365
678	5.01009	1.27001	7.52949	6.62058	-2.57745	5.48108	5.15811	7.99207	4.52394	3.26706	4.1438	4.61701	8.62299	3.60868	4.63193	8.29736	4.2694	5.73551	5.28666	3.74415	8.00593	5.6278	5.8181	5.86518	5.07121	5.75849	8.45762	6.64448	4.24043	3.80553	6.60506	6.26014	7.66163	6.14144
680	4.81165	-0.647882	6.97624	7.07522	-1.75643	4.45933	5.01799	6.09456	6.40747	2.05425	3.80989	5.81109	7.85306	4.72755	4.42385	4.20995	4.77142	6.27411	4.92805	2.08327	7.7475	5.89568	6.08799	4.44097	1.83221	5.33654	6.34964	4.51527	8.45525	3.1206	5.35797	5.1287	6.10139	4.31742
681	3.41758	-0.0216884	6.51382	7.2994	-1.63531	8.31799	7.49701	7.49523	4.82738	0.716561	2.93139	7.11652	7.78369	3.63904	6.01896	5.85611	5.02877	3.61398	6.37126	12.0002	7.69195	5.7127	5.54059	11.2009	8.96638	5.5705	5.71785	5.43861	5.0809	5.72676	6.50335	4.9535	7.18096	5.44958
685	5.42059	2.63559	9.35187	6.83906	-1.39784	6.53198	6.80872	7.99501	5.11446	2.01974	4.98748	6.49463	8.3605	4.15391	5.79194	7.89572	4.43309	6.37978	6.0453	5.52712	7.84746	7.07684	5.27237	7.13753	6.17563	7.16934	8.19958	6.75399	5.04463	3.97703	6.80581	7.63535	7.71463	7.08946
686	4.88339	1.45372	6.7748	5.49159	-1.76178	3.49607	4.47104	7.09569	1.83869	2.61971	3.45968	3.43026	8.3521	5.40442	4.68526	4.7645	4.2416	7.1361	4.17376	0.603089	7.42428	5.17491	5.68475	3.27729	0.507667	4.97241	7.7559	5.16097	3.05383	2.43311	6.66347	5.77174	7.48305	6.07865
688	2.88434	-0.238481	5.87041	4.59646	-4.91078	5.1645	5.66461	7.42512	1.88316	0.9449	3.48715	5.85359	7.88731	4.36035	4.63155	5.03153	3.14934	4.91871	4.59646	1.56156	7.63477	7.09705	3.92467	3.34341	-0.60606	4.55607	6.17051	3.96806	5.06473	2.84568	5.36992	5.58087	6.01875	4.67989
690	1.15316	1.43702	5.96214	5.6556	2.39545	4.58139	5.53314	7.54753	0.477866	2.15601	2.5115	3.28407	5.75456	5.86463	5.14552	5.31904	3.79172	4.97066	6.82593	8.56571	6.39833	4.23999	0.477866	6.21861	4.5186	4.83135	8.50955	3.00284	1.49213	6.06843	5.35069	4.43049	7.79808	7.05272
694	6.73857	2.75616	5.68404	6.94477	-2.12069	4.88754	5.64875	7.51264	3.30001	3.14842	4.84116	4.53941	7.97466	5.65694	5.29354	8.10236	3.90675	7.31105	4.98219	3.85962	7.10417	7.25419	3.98691	3.92567	4.42683	4.92258	7.51684	5.20189	4.78093	2.97377	5.78711	8.4249	6.6556	6.0387
695	4.81733	2.20783	5.34269	4.91612	1.06151	3.87236	4.39716	7.39227	-0.797836	0.805107	2.39545	3.61188	8.15957	2.70352	7.66215	6.83853	4.90398	8.07977	4.45775	0.311763	6.12082	5.17239	3.08206	0.696487	2.13751	5.69623	7.35351	7.11586	3.88766	3.23162	7.09533	7.23616	7.31228	7.01107
696	5.82358	0.953246	4.30284	6.69215	1.97412	6.38913	5.82659	8.90678	2.60038	4.00279	4.17086	4.29532	7.69195	2.31071	5.5511	7.87531	4.26828	7.12362	5.70485	5.32981	6.8698	6.31388	3.37732	4.46484	5.84975	6.84033	8.38068	6.15182	4.5052	4.33399	7.06094	8.03456	8.2852	7.50261
702	5.56426	4.12586	3.59872	6.59826	-1.37446	3.4676	4.40604	6.82408	1.76267	3.58247	4.63033	4.19272	8.76909	3.61129	5.99173	7.06282	4.85531	9.09259	4.36398	5.90803	7.11131	4.57954	1.1546	5.00692	2.73429	2.26697	6.97834	3.86561	3.09013	2.83915	6.233	7.27211	7.46237	7.26147
703	-0.100325	-1.6929	6.48615	3.97463	-2.56936	5.96405	3.72658	4.72117	2.2442	0.62107	1.00623	7.82034	8.09388	0.501681	2.91758	1.77008	4.69186	2.6817	4.96247	8.15871	9.60504	3.99974	8.57331	6.03968	6.93883	1.66471	4.46611	-1.6929	3.67814	3.50632	4.87717	2.39438	5.01897	5.0829
704	0.0763607	4.46943	5.73706	6.31168	-0.351389	7.90345	6.65764	6.66302	4.17573	2.10895	1.41089	3.4856	7.05374	2.22084	6.50453	3.37354	5.31436	8.29152	8.12391	7.95141	6.92587	7.18789	2.844	4.97084	1.72854	1.68107	8.19323	0.963504	3.83892	4.20898	6.86354	3.03241	7.46412	6.28368
705	4.87152	0.901241	8.04078	7.01896	-0.515239	6.10434	6.42079	7.62599	5.24784	2.8261	3.36314	4.68644	7.82733	2.59554	4.62207	6.28827	3.7217	5.81365	5.22974	4.74166	7.3209	6.06712	4.63466	5.06163	5.76688	4.33918	8.12311	4.86906	4.188	3.43741	6.15892	5.57599	6.55719	4.99668
706	5.04532	0.883513	6.78816	5.63813	-4.89651	6.00664	6.65108	8.52911	4.35008	2.56066	4.41699	7.57507	8.04224	3.50109	5.59497	5.11531	4.70355	7.32008	6.07938	2.08711	7.37812	6.98165	5.06819	3.83167	2.53381	8.26593	7.77043	6.71901	4.68267	3.7004	7.24477	6.94035	6.6708	6.73809
707	1.8838	-2.24957	5.83369	7.13106	-0.241072	5.9174	6.01265	8.04224	5.1208	0.121715	3.11118	5.1901	7.65956	2.56193	5.29795	5.72814	2.9042	5.08123	6.61285	10.3386	7.58286	5.82823	4.17062	9.78422	7.63648	5.34184	6.3733	3.02071	4.45869	5.29446	5.76736	5.93475	6.61285	6.40357
708	3.46063	2.74069	5.3643	7.42969	2.38057	6.2651	5.69623	7.79005	4.43473	2.55765	2.51843	3.34953	7.59824	2.57986	5.27596	5.71084	4.72148	7.57776	4.63323	2.30346	6.77798	4.78363	1.50138	3.16015	4.17202	5.29711	7.33978	2.6365	2.98271	3.8542	6.68355	5.83537	7.44677	6.88395
710	3.61601	2.04568	7.74569	6.20699	-0.993329	8.06819	7.35651	8.76909	5.23401	2.30382	5.48569	4.73547	8.31109	1.46647	5.98026	5.55849	3.58472	8.44326	7.46746	7.93336	7.71982	7.4132	3.86847	4.69857	3.09537	4.77882	8.20227	4.57391	5.17171	3.52284	6.82009	6.56009	8.07812	7.03982
711	2.75916	-2.36266	6.82009	5.90541	0.176239	4.47475	4.50749	6.56931	2.87417	1.21887	1.42774	4.08435	7.35435	3.30564	3.49103	4.50239	0.893717	4.46042	6.97624	8.8956	6.76164	4.90724	3.48103	8.14142	5.03174	5.09661	4.62396	6.37291	3.91668	4.45624	6.60224	4.16471	7.17428	5.05842
713	5.98965	-0.247549	7.79371	5.51308	2.06882	5.92409	5.44129	6.71273	1.98937	1.44444	4.17701	3.71553	7.78503	3.81096	4.94819	6.66044	5.37826	6.65248	5.3208	-0.854227	8.32103	4.99294	2.68509	1.81338	-1.9303	5.51983	7.47106	4.23137	3.76894	3.85275	6.41296	5.15852	7.42177	7.05641
714	5.53509	0.322799	6.63153	5.60872	-4.90475	4.31245	5.0586	7.43836	3.43668	3.277	5.07401	5.93897	7.66861	5.77352	5.10429	7.06797	3.50607	6.65451	5.35375	4.26204	7.59459	6.40617	5.13327	4.21218	3.75287	5.76009	7.17958	4.88787	4.94729	3.46918	5.52831	7.34461	6.57545	5.82358
715	6.1917	2.25573	5.57905	5.245	-1.58988	3.45605	5.32062	7.96791	1.05395	3.24792	4.99365	5.64894	8.56295	4.01051	6.38576	7.53705	3.71295	7.87531	4.24718	0.228982	7.29399	6.14604	3.28249	3.65004	1.40865	4.83872	7.38979	4.85273	4.75634	3.17135	5.85932	8.08682	6.90817	6.7264
717	2.41616	0.509811	7.07945	5.27582	-2.06296	4.30629	5.84943	8.22046	3.99684	0.642336	3.75697	6.08536	8.16299	1.4431	6.11217	4.11977	3.78097	6.39956	5.3643	0.465749	6.65866	6.95136	6.0102	2.96852	1.4431	5.52636	7.44301	4.70715	5.85432	3.72148	5.7041	6.11602	6.6277	5.21169
718	4.48227	1.01407	7.33818	7.03659	-2.98619	5.59889	5.52599	8.53441	4.89455	3.26206	4.74262	5.09547	7.95791	5.20584	4.67477	7.30856	4.85204	6.38193	6.16202	5.53071	7.24733	6.44731	6.05704	6.22292	6.51222	5.92698	8.0924	5.02732	4.58119	3.59242	6.64204	6.63032	7.61281	6.86154
721	2.85279	0.94839	8.00448	7.82994	-0.741757	5.8412	6.2708	7.42132	4.2666	1.73996	3.06967	6.12658	6.53155	4.03997	6.12924	5.90297	5.01425	8.06667	6.54775	9.98723	8.82264	6.15948	2.72447	10.2235	8.17893	5.01756	6.85316	3.96381	4.37541	5.28435	6.35922	6.15566	6.65764	6.71978
727	4.51131	3.68535	8.92958	6.7313	-2.17928	5.29696	5.22512	6.14167	2.49485	2.94607	3.75389	7.29439	8.03617	5.77369	5.68352	4.88692	4.46875	7.07917	5.09378	5.98628	8.36458	4.99989	5.35527	6.10312	4.84207	3.75389	6.14922	4.76415	4.26383	3.4716	6.42145	4.67456	6.61615	6.14249
728	4.02597	1.28734	6.78416	5.69352	-4.90475	6.10237	6.30523	8.88409	4.20266	3.14324	5.1064	2.70243	7.86195	2.61929	4.67198	5.66818	3.51507	7.2982	5.6248	3.6599	6.83084	6.06353	1.95882	2.83796	2.7629	6.1323	8.12471	5.98045	3.57851	2.90038	5.94724	6.51044	7.38937	5.49724
760	4.17229	-0.436201	6.54853	4.77027	-3.30198	4.16319	4.01501	6.8233	-0.0379506	1.58195	2.11113	4.47142	7.17958	4.07542	5.28343	5.78559	4.07077	6.15529	4.94428	2.86923	8.39387	6.0565	2.56979	1.17615	0.811679	2.14899	5.75025	3.74178	4.45381	2.47822	5.53331	7.16542	6.39785	5.91667
782	0.211435	0.349151	6.67374	6.57545	-2.5185	9.7132	8.92541	7.85427	4.77234	1.02194	3.65619	7.29662	7.86566	5.59853	7.82994	4.46239	4.33647	4.15912	8.35439	12.9768	6.18484	6.91227	3.02815	12.2069	7.95714	5.85675	7.66059	3.75643	2.65281	6.16642	7.77663	4.87131	7.84232	7.80302
788	4.68311	0.505	7.82541	6.83084	-2.21728	6.2727	6.24733	7.75042	6.39437	0.976925	3.43295	6.19085	8.55223	4.33399	6.17997	4.44545	5.40459	5.5527	5.9787	5.55092	7.54514	6.00796	5.67537	5.82596	4.2141	6.75131	7.96052	5.76391	4.8822	4.24789	7.15889	5.58598	7.58286	6.19085
792	4.69298	3.52448	6.09704	5.37087	0.0863644	3.80386	4.88805	7.86125	2.65633	2.7028	4.33875	4.39026	8.88409	3.13277	6.87843	6.18701	4.81205	8.74775	5.3981	1.85256	6.97371	5.71943	2.17672	3.69237	1.93078	5.8602	8.50955	5.88899	3.88338	3.80386	7.79868	6.85621	7.98012	8.28321
796	4.28221	-4.90475	3.74958	4.59529	-3.24638	4.48902	4.54098	6.73677	1.06151	0.764797	2.55523	4.49618	6.98286	3.89909	5.68279	3.62609	4.37293	5.55953	4.79207	3.0233	5.83686	5.90688	2.98817	2.63492	0.633086	3.99107	6.54881	4.86684	4.16665	2.78452	7.11586	7.38141	6.79454	6.00446
800	5.06819	0.0339395	6.0732	4.60958	-4.9149	4.72366	5.00908	7.63699	0.197102	-0.418686	3.14642	5.24801	8.25456	4.13776	6.66449	4.98268	5.52745	6.33028	6.15529	0.26108	8.01036	6.05669	2.59795	0.788599	-0.418686	5.19625	7.99844	4.83695	4.92508	3.01104	7.72095	6.21049	7.92501	6.15529
805	5.11662	2.68995	6.8435	4.98522	-1.39074	4.67862	5.5212	8.38185	2.21674	1.35069	4.20286	5.31804	8.37318	3.46332	7.2303	5.73077	5.1111	8.82264	6.46889	3.18326	7.14761	6.1061	2.38175	4.5452	2.49765	5.27773	8	5.52866	4.84384	3.60656	7.5187	6.77695	8.0553	7.86381
815	4.80118	-0.343961	7.04404	5.30014	-4.90063	4.94195	4.57884	4.91492	4.30912	0.976471	2.43707	6.25505	6.43044	4.19806	4.78908	5.21835	5.98797	6.0108	5.04532	4.30134	7.64381	5.01148	3.87302	2.18412	2.88231	5.83324	6.1137	6.34992	4.12028	3.38382	6.97283	5.75889	6.60364	5.2909
822	4.7806	-0.139063	6.69108	5.81994	-2.86306	3.7726	4.9766	7.04433	3.83138	-0.285101	2.21489	4.8785	6.32299	2.47801	6.31048	2.78255	3.81427	6.97834	5.80067	-0.285101	7.57507	6.41043	4.04443	1.70525	4.36676	6.15911	7.95216	5.60285	4.77734	4.82393	6.81983	5.67256	6.79901	5.73262
900	3.21215	-1.58816	-0.139598	6.18322	1.45778	4.98459	4.58494	9.26778	-1.58816	1.71727	2.85567	4.29758	6.81219	0.539952	5.8361	5.74379	6.13341	5.0469	4.23508	1.3105	5.44888	3.57851	1.15632	3.53829	4.33852	5.55706	7.66861	5.06491	3.26273	4.92314	8.07977	6.53859	8.71135	7.9868
930	1.16714	-1.44585	6.8327	2.8614	-0.973741	2.43895	3.05328	6.38703	0.358418	0.913661	0.913661	4.10228	7.03502	1.66037	5.9487	1.88918	2.04345	5.84769	4.87983	0.474762	6.87061	6.12737	3.78655	2.51913	-2.29722	3.0138	8.4459	3.15506	3.38127	4.12586	8.195	3.33289	7.26592	5.8589
931	2.77019	-1.74032	5.83666	4.71912	-2.23858	5.86331	6.73978	8.92958	1.15867	1.28553	3.74045	5.26133	7.71177	1.5022	6.76661	5.34778	3.98778	6.60506	6.1471	0.873384	6.46869	7.0989	4.15483	0.592574	-0.204844	8.02426	7.89645	6.57545	4.31165	3.7088	7.41791	7.40354	8.24006	6.85679
937	2.00183	-1.00468	4.84691	5.9906	-2.01952	4.88963	4.70232	6.27765	5.28208	1.22004	2.98533	5.50233	7.67085	3.64213	4.68459	3.61707	4.93643	5.02839	4.72079	0.22919	7.13575	5.0037	2.52263	2.7569	0.286988	4.93886	6.94148	4.74524	4.23351	4.13425	6.23684	4.0406	6.9108	4.97501
943	4.89488	-1.6804	8.72712	4.15028	-4.90475	4.78836	4.42879	6.35176	3.0921	1.06248	2.84054	6.06293	7.15986	2.16679	4.94512	2.12359	3.08529	4.91239	5.57419	-0.820565	8.81223	5.70155	6.13133	2.18461	1.13555	4.73765	6.26099	4.54147	4.80355	3.54047	6.77695	3.62847	6.83565	4.34466
953	6.67869	-4.89048	5.6347	9.43907	4.23487	9.07124	6.13934	6.80992	3.91668	3.03181	2.39131	4.49721	7.95791	2.39131	6.13934	2.39131	-4.89048	2.39131	5.37199	11.4374	5.23315	4.49721	-1.12517	9.0422	0.501982	3.52177	6.22451	-1.12517	4.91593	4.91593	5.8513	2.39131	6.74777	4.23487
956	6.26994	2.70638	7.09856	6.5574	1.21367	5.92526	6.31595	8.42946	4.22446	2.41874	4.15077	5.01463	8.29449	4.8264	6.46957	5.66767	4.5375	7.43342	5.67275	-0.311028	7.2497	6.37183	4.3408	2.65685	1.63154	7.37476	8.06743	6.28557	4.88637	3.36726	7.78369	6.42848	8.61743	8.03681
958	4.07925	0.757984	8.31695	5.84943	-3.42254	5.71412	5.88729	8.47235	4.20848	4.37328	5.26855	5.80755	8.395	4.32724	5.17189	7.4027	4.31165	5.82029	5.84212	5.329	7.14717	6.05387	5.14122	5.50351	5.81399	6.6818	6.98406	5.87205	7.49701	3.81925	6.82805	6.4886	7.43477	6.82036
978	2.12497	-3.33007	4.85049	4.64889	-4.91078	3.44967	3.15506	6.74135	0.32744	0.852071	1.68622	6.22719	9.04672	2.4778	4.71688	2.81796	3.86561	2.17634	3.51731	1.51212	7.40521	4.57471	1.48941	3.68071	1.04842	1.66037	6.61544	2.11151	4.06181	3.05442	6.96155	4.40911	7.07258	5.53707
980	4.98252	1.29694	6.81899	5.34483	-3.29184	5.12778	5.94358	8.21867	3.33824	2.28818	4.40701	4.70041	7.75819	5.64552	5.37451	5.5082	4.67898	7.42922	5.56731	0.387731	6.81758	6.40839	4.09357	3.16255	2.10173	5.98115	6.86726	6.43847	4.64561	3.11653	6.65225	7.25898	7.34094	6.19742
